# Supplementary material for: Topic: Distribution of Anopheles stephensi bioforms in selected districts of Rajasthan, India
Source: PLoS One. 2025 Feb 21;20(2):e0313227. doi: 10.1371/journal.pone.0313227 (PMC11844831; doi:10.1371/journal.pone.0313227)
Supplement: S3 Table — (XLS) [file pone.0313227.s004.xls]

## Sheet: Raw Data
S3 Table: Excel file of Raw Data of the study
S.No.	Month	Habitat	Locality	RC	Occular length	occular width	Lens magn	Lngth(mm)	Width(mm)	Form
1	May	Urban	Bikaner	17	53	19	10	0.56074	0.20102	TYPE
2	May	Urban	Bikaner	17	53	19	10	0.56074	0.20102	TYPE
3	May	Urban	Bikaner	17	53	18	10	0.56074	0.19044	TYPE
4	May	Urban	Bikaner	17	53	17	10	0.56074	0.17986	TYPE
5	May	Urban	Bikaner	17	52	18	10	0.55016	0.19044	TYPE
6	May	Urban	Bikaner	17	53	19	10	0.56074	0.20102	TYPE
7	May	Urban	Bikaner	17	53	19	10	0.56074	0.20102	TYPE
8	May	Urban	Bikaner	17	52	19	10	0.55016	0.20102	TYPE
9	May	Urban	Bikaner	17	53	19	10	0.56074	0.20102	TYPE
10	May	Urban	Bikaner	17	53	20	10	0.56074	0.2116	TYPE
11	May	urban	Public Park	16	49	18	10	0.51842	0.19044	Intermediate
12	May	urban	Public Park	16	49	18	10	0.51842	0.19044	Intermediate
13	May	urban	Public Park	16	49	18	10	0.51842	0.19044	Intermediate
14	May	urban	Public Park	16	49	18	10	0.51842	0.19044	Intermediate
15	May	urban	Public Park	16	49	18	10	0.51842	0.19044	Intermediate
16	May	urban	Public Park	16	50	18	10	0.529	0.19044	Intermediate
17	May	urban	Public Park	16	49	18	10	0.51842	0.19044	Intermediate
18	May	urban	Public Park	16	50	19	10	0.529	0.20102	Intermediate
19	May	urban	Public Park	16	48	18	10	0.50784	0.19044	Intermediate
20	May	urban	Public Park	16	49	18	10	0.51842	0.19044	Intermediate
21	May	Rural	Baitu (Barmer)	17	51	17	10	0.53958	0.17986	TYPE
22	May	Rural	Baitu (Barmer)	17	51	17	10	0.53958	0.17986	TYPE
23	May	Rural	Baitu (Barmer)	17	51	17	10	0.53958	0.17986	TYPE
24	May	Rural	Baitu (Barmer)	17	52	18	10	0.55016	0.19044	TYPE
25	May	Rural	Baitu (Barmer)	17	52	17	10	0.55016	0.17986	TYPE
26	May	Rural	Baitu (Barmer)	17	51	17	10	0.53958	0.17986	TYPE
27	May	Rural	Baitu (Barmer)	17	52	17	10	0.55016	0.17986	TYPE
28	May	Rural	Baitu (Barmer)	17	52	18	10	0.55016	0.19044	TYPE
29	May	Rural	Baitu (Barmer)	17	51	17	10	0.53958	0.17986	TYPE
30	May	Rural	Baitu (Barmer)	17	52	17	10	0.55016	0.17986	TYPE
31	June	Rural	Baitu (Barmer)	18	50	18	10	0.529	0.19044	TYPE
32	June	Rural	Baitu (Barmer)	17	51	18	10	0.53958	0.19044	TYPE
33	June	Rural	Baitu (Barmer)	16	52	19	10	0.55016	0.20102	Intermediate
34	June	Rural	Baitu (Barmer)	17	51	19	10	0.53958	0.20102	TYPE
35	June	Rural	Baitu (Barmer)	16	51	19	10	0.53958	0.20102	Intermediate
36	June	Rural	Baitu (Barmer)	16	51	19	10	0.53958	0.20102	Intermediate
37	June	Rural	Baitu (Barmer)	16	50	19	10	0.529	0.20102	Intermediate
38	June	Rural	Baitu (Barmer)	17	50	19	10	0.529	0.20102	TYPE
39	June	Rural	Baitu (Barmer)	17	50	19	10	0.529	0.20102	TYPE
40	June	Rural	Baitu (Barmer)	17	51	19	10	0.53958	0.20102	TYPE
41	June	Rural	Baitu (Barmer)	15	54	18	10	0.57132	0.19044	Intermediate
42	June	Rural	Baitu (Barmer)	17	55	18	10	0.5819	0.19044	TYPE
43	June	Rural	Baitu (Barmer)	16	55	18	10	0.5819	0.19044	Intermediate
44	June	Rural	Baitu (Barmer)	16	53	18	10	0.56074	0.19044	Intermediate
45	June	Rural	Baitu (Barmer)	15	55	18	10	0.5819	0.19044	Intermediate
46	June	Rural	Baitu (Barmer)	16	54	18	10	0.57132	0.19044	Intermediate
47	June	Rural	Baitu (Barmer)	17	54	18	10	0.57132	0.19044	TYPE
48	June	Rural	Baitu (Barmer)	15	53	18	10	0.56074	0.19044	Intermediate
49	June	Rural	Baitu (Barmer)	16	52	18	10	0.55016	0.19044	Intermediate
50	June	Rural	Baitu (Barmer)	17	54	18	10	0.57132	0.19044	TYPE
51	June	Rural	Bikaner khara	16	55	20	10	0.5819	0.2116	Intermediate
52	June	Rural	Bikaner khara	17	55	16	10	0.5819	0.16928	TYPE
53	June	Rural	Bikaner khara	16	54	20	10	0.57132	0.2116	Intermediate
54	June	Rural	Bikaner khara	18	55	19	10	0.5819	0.20102	TYPE
55	June	Rural	Bikaner khara	17	56	20	10	0.59248	0.2116	TYPE
56	June	Rural	Bikaner khara	17	53	19	10	0.56074	0.20102	TYPE
57	June	Rural	Bikaner khara	17	56	19	10	0.59248	0.20102	TYPE
58	June	Rural	Bikaner khara	18	55	20	10	0.5819	0.2116	TYPE
59	June	Rural	Bikaner khara	17	56	20	10	0.59248	0.2116	TYPE
60	June	Rural	Bikaner khara	16	55	19	10	0.5819	0.20102	Intermediate
61	June	Urban	Bamba Jodhpur	13	46	15	10	0.48668	0.1587	MYSORENSIS
62	June	Urban	Bamba Jodhpur	12	48	16	10	0.50784	0.16928	MYSORENSIS
63	June	Urban	Bamba Jodhpur	12	46	15	10	0.48668	0.1587	MYSORENSIS
64	June	Urban	Bamba Jodhpur	13	44	15	10	0.46552	0.1587	MYSORENSIS
65	June	Urban	Bamba Jodhpur	12	46	14	10	0.48668	0.14812	MYSORENSIS
66	June	Urban	Bamba Jodhpur	13	44	15	10	0.46552	0.1587	MYSORENSIS
67	June	Urban	Bamba Jodhpur	12	55	15	10	0.5819	0.1587	MYSORENSIS
68	June	Urban	Bamba Jodhpur	12	47	16	10	0.49726	0.16928	MYSORENSIS
69	June	Urban	Bamba Jodhpur	12	46	17	10	0.48668	0.17986	MYSORENSIS
70	June	Urban	Bamba Jodhpur	13	44	16	10	0.46552	0.16928	MYSORENSIS
71	June	Rural	Bikaner khara	17	53	17	10	0.56074	0.17986	TYPE
72	June	Rural	Bikaner khara	16	53	17	10	0.56074	0.17986	Intermediate
73	June	Rural	Bikaner khara	17	52	17	10	0.55016	0.17986	TYPE
74	June	Rural	Bikaner khara	17	55	19	10	0.5819	0.20102	TYPE
75	June	Rural	Bikaner khara	17	53	18	10	0.56074	0.19044	TYPE
76	June	Rural	Bikaner khara	16	55	18	10	0.5819	0.19044	Intermediate
77	June	Rural	Bikaner khara	16	53	18	10	0.56074	0.19044	Intermediate
78	June	Rural	Bikaner khara	17	54	18	10	0.57132	0.19044	TYPE
79	June	Rural	Bikaner khara	18	54	18	10	0.57132	0.19044	TYPE
80	June	Rural	Bikaner khara	16	53	18	10	0.56074	0.19044	Intermediate
81	June	Rural	Baitu (Barmer)	17	53	19	10	0.56074	0.20102	TYPE
82	June	Rural	Baitu (Barmer)	16	54	19	10	0.57132	0.20102	Intermediate
83	June	Rural	Baitu (Barmer)	16	54	18	10	0.57132	0.19044	Intermediate
84	June	Rural	Baitu (Barmer)	16	54	19	10	0.57132	0.20102	Intermediate
85	June	Rural	Baitu (Barmer)	16	53	18	10	0.56074	0.19044	Intermediate
86	June	Rural	Baitu (Barmer)	18	55	18	10	0.5819	0.19044	TYPE
87	June	Rural	Baitu (Barmer)	15	54	18	10	0.57132	0.19044	Intermediate
88	June	Rural	Baitu (Barmer)	17	54	18	10	0.57132	0.19044	TYPE
89	June	Rural	Baitu (Barmer)	17	53	18	10	0.56074	0.19044	TYPE
90	June	Rural	Baitu (Barmer)	17	53	19	10	0.56074	0.20102	TYPE
91	June	urban	Udaipur urban	16	50	17	10	0.529	0.17986	Intermediate
92	June	urban	Udaipur urban	15	51	16	10	0.53958	0.16928	Intermediate
93	June	urban	Udaipur urban	16	51	16	10	0.53958	0.16928	Intermediate
94	June	urban	Udaipur urban	17	52	16	10	0.55016	0.16928	TYPE
95	June	urban	Udaipur urban	15	51	16	10	0.53958	0.16928	Intermediate
96	June	urban	Udaipur urban	17	50	17	10	0.529	0.17986	TYPE
97	June	urban	Udaipur urban	15	51	16	10	0.53958	0.16928	Intermediate
98	June	urban	Udaipur urban	16	50	16	10	0.529	0.16928	Intermediate
99	June	urban	Udaipur urban	16	53	16	10	0.56074	0.16928	Intermediate
100	June	urban	Udaipur urban	17	51	16	10	0.53958	0.16928	TYPE
101	June	Rural	Khara (Bikaner)	17	54	19	10	0.57132	0.20102	TYPE
102	June	Rural	Khara (Bikaner)	17	56	18	10	0.59248	0.19044	TYPE
103	June	Rural	Khara (Bikaner)	16	56	18	10	0.59248	0.19044	Intermediate
104	June	Rural	Khara (Bikaner)	17	55	18	10	0.5819	0.19044	TYPE
105	June	Rural	Khara (Bikaner)	16	56	19	10	0.59248	0.20102	Intermediate
106	June	Rural	Khara (Bikaner)	17	55	18	10	0.5819	0.19044	TYPE
107	June	Rural	Khara (Bikaner)	17	55	19	10	0.5819	0.20102	TYPE
108	June	Rural	Khara (Bikaner)	15	54	18	10	0.57132	0.19044	Intermediate
109	June	Rural	Khara (Bikaner)	17	56	19	10	0.59248	0.20102	TYPE
110	June	Rural	Khara (Bikaner)	15	55	18	10	0.5819	0.19044	Intermediate
111	June	Rural	Khara (Bikaner)	17	55	18	10	0.5819	0.19044	TYPE
112	June	Rural	Khara (Bikaner)	17	56	19	10	0.59248	0.20102	TYPE
113	June	Rural	Baitu (Barmer)	14	50	18	10	0.529	0.19044	MYSORENSIS
114	June	Rural	Baitu (Barmer)	14	51	17	10	0.53958	0.17986	MYSORENSIS
115	June	Rural	Baitu (Barmer)	15	49	18	10	0.51842	0.19044	Intermediate
116	June	Rural	Baitu (Barmer)	12	49	17	10	0.51842	0.17986	MYSORENSIS
117	June	Rural	Baitu (Barmer)	14	50	18	10	0.529	0.19044	MYSORENSIS
118	June	Rural	Baitu (Barmer)	14	50	18	10	0.529	0.19044	MYSORENSIS
119	June	Rural	Baitu (Barmer)	14	51	17	10	0.53958	0.17986	MYSORENSIS
120	June	Rural	Baitu (Barmer)	16	54	18	10	0.57132	0.19044	Intermediate
121	June	Rural	Baitu (Barmer)	14	52	18	10	0.55016	0.19044	MYSORENSIS
122	June	Rural	Baitu (Barmer)	13	51	18	10	0.53958	0.19044	MYSORENSIS
123	June	Rural	Baitu (Barmer)	13	51	17	10	0.53958	0.17986	MYSORENSIS
124	June	Rural	Baitu (Barmer)	15	50	18	10	0.529	0.19044	Intermediate
125	June	Rural	Baitu (Barmer)	14	50	18	10	0.529	0.19044	MYSORENSIS
126	June	Rural	Baitu (Barmer)	14	51	18	10	0.53958	0.19044	MYSORENSIS
127	June	Rural	Baitu (Barmer)	15	50	17	10	0.529	0.17986	Intermediate
128	June	Rural	Baitu (Barmer)	16	51	17	10	0.53958	0.17986	Intermediate
129	June	Rural	Baitu (Barmer)	15	51	18	10	0.53958	0.19044	Intermediate
130	June	Rural	Baitu (Barmer)	16	51	18	10	0.53958	0.19044	Intermediate
131	June	Rural	Baitu (Barmer)	16	51	17	10	0.53958	0.17986	Intermediate
132	June	Rural	Baitu (Barmer)	16	50	17	10	0.529	0.17986	Intermediate
133	June	Rural	Baitu (Barmer)	16	51	18	10	0.53958	0.19044	Intermediate
134	June	urban	Udaipur urban	17	51	18	10	0.53958	0.19044	TYPE
135	June	urban	Udaipur urban	16	52	19	10	0.55016	0.20102	Intermediate
136	June	urban	Udaipur urban	16	51	18	10	0.53958	0.19044	Intermediate
137	June	urban	Udaipur urban	16	50	18	10	0.529	0.19044	Intermediate
138	June	urban	Udaipur urban	17	51	18	10	0.53958	0.19044	TYPE
139	June	urban	Udaipur urban	15	52	18	10	0.55016	0.19044	Intermediate
140	June	urban	Udaipur urban	15	51	18	10	0.53958	0.19044	Intermediate
141	June	urban	Udaipur urban	17	52	19	10	0.55016	0.20102	TYPE
142	June	urban	Udaipur urban	17	51	19	10	0.53958	0.20102	TYPE
143	June	urban	Udaipur urban	16	51	18	10	0.53958	0.19044	Intermediate
144	June	urban	Udaipur urban	17	50	19	10	0.529	0.20102	TYPE
145	June	urban	Udaipur urban	17	50	18	10	0.529	0.19044	TYPE
146	June	urban	Udaipur urban	17	51	19	10	0.53958	0.20102	TYPE
147	June	urban	Udaipur urban	16	50	18	10	0.529	0.19044	Intermediate
148	June	urban	Udaipur urban	17	51	18	10	0.53958	0.19044	TYPE
149	June	urban	Udaipur urban	16	50	19	10	0.529	0.20102	Intermediate
150	June	urban	Udaipur urban	16	50	18	10	0.529	0.19044	Intermediate
151	June	urban	Udaipur urban	17	51	19	10	0.53958	0.20102	TYPE
152	June	urban	Udaipur urban	17	50	18	10	0.529	0.19044	TYPE
153	June	urban	Udaipur urban	16	51	18	10	0.53958	0.19044	Intermediate
154	June	Rural	Baitu (Barmer)	15	51	19	10	0.53958	0.20102	Intermediate
155	June	Rural	Baitu (Barmer)	15	50	18	10	0.529	0.19044	Intermediate
156	June	Rural	Baitu (Barmer)	16	50	19	10	0.529	0.20102	Intermediate
157	June	Rural	Baitu (Barmer)	16	50	19	10	0.529	0.20102	Intermediate
158	June	Rural	Baitu (Barmer)	15	49	19	10	0.51842	0.20102	Intermediate
159	June	Rural	Baitu (Barmer)	16	50	19	10	0.529	0.20102	Intermediate
160	June	Rural	Baitu (Barmer)	16	50	19	10	0.529	0.20102	Intermediate
161	June	Rural	Baitu (Barmer)	17	50	19	10	0.529	0.20102	TYPE
162	June	Rural	Baitu (Barmer)	15	49	18	10	0.51842	0.19044	Intermediate
163	June	Rural	Baitu (Barmer)	15	50	18	10	0.529	0.19044	Intermediate
164	June	Urban	Bikaner	17	54	20	10	0.57132	0.2116	TYPE
165	June	Urban	Bikaner	16	54	20	10	0.57132	0.2116	Intermediate
166	June	Urban	Bikaner	17	55	21	10	0.5819	0.22218	TYPE
167	June	Urban	Bikaner	17	54	20	10	0.57132	0.2116	TYPE
168	June	Urban	Bikaner	16	54	20	10	0.57132	0.2116	Intermediate
169	June	Urban	Bikaner	16	54	19	10	0.57132	0.20102	Intermediate
170	June	Urban	Bikaner	17	54	21	10	0.57132	0.22218	TYPE
171	June	Urban	Bikaner	17	54	20	10	0.57132	0.2116	TYPE
172	June	Urban	Bikaner	17	54	20	10	0.57132	0.2116	TYPE
173	June	Urban	Bikaner	16	54	20	10	0.57132	0.2116	Intermediate
174	July	urban	Public Park	12	46	18	10	0.48668	0.19044	MYSORENSIS
175	July	urban	Public Park	12	49	18	10	0.51842	0.19044	MYSORENSIS
176	July	urban	Public Park	13	47	17	10	0.49726	0.17986	MYSORENSIS
177	July	urban	Public Park	13	48	18	10	0.50784	0.19044	MYSORENSIS
178	July	urban	Public Park	13	48	18	10	0.50784	0.19044	MYSORENSIS
179	July	urban	Public Park	14	47	18	10	0.49726	0.19044	MYSORENSIS
180	July	urban	Public Park	13	49	18	10	0.51842	0.19044	MYSORENSIS
181	July	urban	Public Park	13	49	18	10	0.51842	0.19044	MYSORENSIS
182	July	urban	Public Park	13	50	18	10	0.529	0.19044	MYSORENSIS
183	July	urban	Public Park	12	44	18	10	0.46552	0.19044	MYSORENSIS
184	July	urban	Public Park	13	47	18	10	0.49726	0.19044	MYSORENSIS
185	July	urban	Public Park	12	49	17	10	0.51842	0.17986	MYSORENSIS
186	July	urban	Udaipur Urban	13	46	15	10	0.48668	0.1587	MYSORENSIS
187	July	urban	Udaipur Urban	14	46	15	10	0.48668	0.1587	MYSORENSIS
188	July	urban	Udaipur Urban	13	46	14	10	0.48668	0.14812	MYSORENSIS
189	July	urban	Udaipur Urban	16	46	15	10	0.48668	0.1587	Intermediate
190	July	urban	Udaipur Urban	12	47	15	10	0.49726	0.1587	MYSORENSIS
191	July	urban	Udaipur Urban	16	46	15	10	0.48668	0.1587	Intermediate
192	July	urban	Udaipur Urban	14	46	15	10	0.48668	0.1587	MYSORENSIS
193	July	urban	Udaipur Urban	13	47	15	10	0.49726	0.1587	MYSORENSIS
194	July	urban	Udaipur Urban	14	46	15	10	0.48668	0.1587	MYSORENSIS
195	August	urban	Udaipur Urban	12	46	16	10	0.48668	0.16928	MYSORENSIS
196	August	urban	Udaipur Urban	13	45	16	10	0.4761	0.16928	MYSORENSIS
197	August	urban	Udaipur Urban	13	46	16	10	0.48668	0.16928	MYSORENSIS
198	August	urban	Udaipur Urban	12	46	16	10	0.48668	0.16928	MYSORENSIS
199	August	urban	Udaipur Urban	12	44	16	10	0.46552	0.16928	MYSORENSIS
200	August	urban	Udaipur Urban	13	45	16	10	0.4761	0.16928	MYSORENSIS
201	August	urban	Udaipur Urban	12	46	15	10	0.48668	0.1587	MYSORENSIS
202	August	urban	Udaipur Urban	13	45	16	10	0.4761	0.16928	MYSORENSIS
203	August	urban	Udaipur Urban	12	46	16	10	0.48668	0.16928	MYSORENSIS
204	August	urban	Udaipur Urban	13	45	16	10	0.4761	0.16928	MYSORENSIS
205	October	urban	Public Park	13	49	18	10	0.51842	0.19044	MYSORENSIS
206	October	urban	Public Park	12	49	17	10	0.51842	0.17986	MYSORENSIS
207	October	urban	Public Park	13	48	17	10	0.50784	0.17986	MYSORENSIS
208	October	urban	Public Park	12	49	17	10	0.51842	0.17986	MYSORENSIS
209	October	urban	Public Park	13	49	17	10	0.51842	0.17986	MYSORENSIS
210	October	urban	Public Park	13	51	18	10	0.53958	0.19044	MYSORENSIS
211	October	urban	Public Park	13	49	18	10	0.51842	0.19044	MYSORENSIS
212	October	urban	Public Park	12	50	18	10	0.529	0.19044	MYSORENSIS
213	October	urban	Public Park	12	49	18	10	0.51842	0.19044	MYSORENSIS
214	December	urban	Udaipur Urban	14	51	19	10	0.53958	0.20102	MYSORENSIS
215	December	urban	Udaipur Urban	12	50	18	10	0.529	0.19044	MYSORENSIS
216	December	urban	Udaipur Urban	12	50	17	10	0.529	0.17986	MYSORENSIS
217	December	urban	Udaipur Urban	12	52	18	10	0.55016	0.19044	MYSORENSIS
218	December	urban	Udaipur Urban	13	50	18	10	0.529	0.19044	MYSORENSIS
219	December	urban	Udaipur Urban	14	52	18	10	0.55016	0.19044	MYSORENSIS
220	December	urban	Udaipur Urban	14	50	17	10	0.529	0.17986	MYSORENSIS
221	December	urban	Udaipur Urban	13	51	18	10	0.53958	0.19044	MYSORENSIS
222	December	urban	Udaipur Urban	12	51	18	10	0.53958	0.19044	MYSORENSIS
223	December	urban	Udaipur Urban	14	50	18	10	0.529	0.19044	MYSORENSIS
224	December	urban	Udaipur Urban	14	50	18	10	0.529	0.19044	MYSORENSIS
225	December	urban	Udaipur Urban	14	51	18	10	0.53958	0.19044	MYSORENSIS
226	December	urban	Udaipur Urban	15	52	19	10	0.55016	0.20102	Intermediate
227	December	urban	Udaipur Urban	12	51	18	10	0.53958	0.19044	MYSORENSIS
228	December	urban	Udaipur Urban	14	51	17	10	0.53958	0.17986	MYSORENSIS
229	December	urban	Udaipur Urban	13	50	18	10	0.529	0.19044	MYSORENSIS
230	December	urban	Udaipur Urban	13	51	18	10	0.53958	0.19044	MYSORENSIS
231	December	urban	Udaipur Urban	12	51	18	10	0.53958	0.19044	MYSORENSIS
232	December	urban	Udaipur Urban	14	51	17	10	0.53958	0.17986	MYSORENSIS
233	December	urban	Udaipur Urban	13	52	18	10	0.55016	0.19044	MYSORENSIS
234	December	urban	Udaipur Urban	16	53	18	10	0.56074	0.19044	Intermediate
235	December	urban	Udaipur Urban	14	52	18	10	0.55016	0.19044	MYSORENSIS
236	December	urban	Udaipur Urban	12	49	18	10	0.51842	0.19044	MYSORENSIS
237	December	urban	Udaipur Urban	13	51	18	10	0.53958	0.19044	MYSORENSIS
238	December	urban	Udaipur Urban	13	52	18	10	0.55016	0.19044	MYSORENSIS
239	December	urban	Udaipur Urban	14	52	18	10	0.55016	0.19044	MYSORENSIS
240	December	Rural	Raghwa	14	50	18	10	0.529	0.19044	MYSORENSIS
241	December	Rural	Raghwa	14	48	18	10	0.50784	0.19044	MYSORENSIS
242	December	Rural	Raghwa	14	49	18	10	0.51842	0.19044	MYSORENSIS
243	December	Rural	Raghwa	14	49	16	10	0.51842	0.16928	MYSORENSIS
244	December	Rural	Raghwa	14	49	18	10	0.51842	0.19044	MYSORENSIS
245	December	Rural	Raghwa	14	49	18	10	0.51842	0.19044	MYSORENSIS
246	December	Rural	Raghwa	15	50	19	10	0.529	0.20102	Intermediate
247	December	Rural	Raghwa	16	51	19	10	0.53958	0.20102	Intermediate
248	December	Rural	Raghwa	14	50	19	10	0.529	0.20102	MYSORENSIS
249	December	Rural	Raghwa	14	50	18	10	0.529	0.19044	MYSORENSIS
250	December	Rural	Raghwa	14	49	18	10	0.51842	0.19044	MYSORENSIS
251	December	Rural	Raghwa	15	49	18	10	0.51842	0.19044	Intermediate
252	December	Rural	Raghwa	14	50	18	10	0.529	0.19044	MYSORENSIS
253	December	Rural	Raghwa	14	49	18	10	0.51842	0.19044	MYSORENSIS
254	December	Rural	Raghwa	15	50	20	10	0.529	0.2116	Intermediate
255	December	Rural	Raghwa	13	49	18	10	0.51842	0.19044	MYSORENSIS
256	December	Rural	Raghwa	16	50	19	10	0.529	0.20102	Intermediate
257	December	Rural	Raghwa	14	47	17	10	0.49726	0.17986	MYSORENSIS
258	December	Rural	Raghwa	14	49	18	10	0.51842	0.19044	MYSORENSIS
259	December	Rural	Raghwa	14	50	18	10	0.529	0.19044	MYSORENSIS
260	June	urban	Public Park	14	50	18	10	0.529	0.19044	MYSORENSIS
261	June	urban	Public Park	15	51	18	10	0.53958	0.19044	Intermediate
262	June	urban	Public Park	15	51	18	10	0.53958	0.19044	Intermediate
263	June	urban	Public Park	12	49	18	10	0.51842	0.19044	MYSORENSIS
264	June	urban	Public Park	12	49	18	10	0.51842	0.19044	MYSORENSIS
265	June	urban	Public Park	12	49	18	10	0.51842	0.19044	MYSORENSIS
266	June	urban	Public Park	13	49	18	10	0.51842	0.19044	MYSORENSIS
267	June	urban	Public Park	15	51	18	10	0.53958	0.19044	Intermediate
268	June	urban	Public Park	15	51	18	10	0.53958	0.19044	Intermediate
269	June	urban	Public Park	12	49	18	10	0.51842	0.19044	MYSORENSIS
270	June	urban	Public Park	14	50	18	10	0.529	0.19044	MYSORENSIS
271	June	urban	Public Park	15	51	18	10	0.53958	0.19044	Intermediate
272	June	urban	Public Park	15	51	18	10	0.53958	0.19044	Intermediate
273	June	urban	Public Park	12	49	18	10	0.51842	0.19044	MYSORENSIS
274	June	urban	Public Park	12	49	18	10	0.51842	0.19044	MYSORENSIS
275	June	urban	Public Park	12	49	18	10	0.51842	0.19044	MYSORENSIS
276	June	urban	Public Park	13	49	18	10	0.51842	0.19044	MYSORENSIS
277	June	urban	Public Park	15	51	18	10	0.53958	0.19044	Intermediate
278	June	urban	Public Park	15	51	18	10	0.53958	0.19044	Intermediate
279	June	urban	Public Park	12	49	18	10	0.51842	0.19044	MYSORENSIS
280	June	urban	Udaipur Urban	14	48	16	10	0.50784	0.16928	MYSORENSIS
281	June	urban	Udaipur Urban	14	48	16	10	0.50784	0.16928	MYSORENSIS
282	June	urban	Udaipur Urban	16	48	16	10	0.50784	0.16928	Intermediate
283	June	urban	Udaipur Urban	16	50	17	10	0.529	0.17986	Intermediate
284	June	urban	Udaipur Urban	14	49	17	10	0.51842	0.17986	MYSORENSIS
285	June	urban	Udaipur Urban	14	49	17	10	0.51842	0.17986	MYSORENSIS
286	June	urban	Udaipur Urban	16	50	17	10	0.529	0.17986	Intermediate
287	June	urban	Udaipur Urban	15	49	17	10	0.51842	0.17986	Intermediate
288	June	urban	Udaipur Urban	14	48	17	10	0.50784	0.17986	MYSORENSIS
289	June	urban	Udaipur Urban	15	48	17	10	0.50784	0.17986	Intermediate
290	June	Urban	Bamba Jodhpur	13	49	15	10	0.51842	0.1587	MYSORENSIS
291	June	Urban	Bamba Jodhpur	13	48	15	10	0.50784	0.1587	MYSORENSIS
292	June	Urban	Bamba Jodhpur	13	50	16	10	0.529	0.16928	MYSORENSIS
293	June	Urban	Bamba Jodhpur	12	48	16	10	0.50784	0.16928	MYSORENSIS
294	June	Urban	Bamba Jodhpur	13	48	16	10	0.50784	0.16928	MYSORENSIS
295	June	Urban	Bamba Jodhpur	12	50	15	10	0.529	0.1587	MYSORENSIS
296	June	Urban	Bamba Jodhpur	12	49	16	10	0.51842	0.16928	MYSORENSIS
297	June	Urban	Bamba Jodhpur	13	50	15	10	0.529	0.1587	MYSORENSIS
298	June	Urban	Bamba Jodhpur	13	50	15	10	0.529	0.1587	MYSORENSIS
299	June	Urban	Bamba Jodhpur	13	50	16	10	0.529	0.16928	MYSORENSIS
300	June	urban	Public Park	13	43	16	10	0.45494	0.16928	MYSORENSIS
301	June	urban	Public Park	13	49	17	10	0.51842	0.17986	MYSORENSIS
302	June	urban	Public Park	12	47	17	10	0.49726	0.17986	MYSORENSIS
303	June	urban	Public Park	13	48	17	10	0.50784	0.17986	MYSORENSIS
304	June	urban	Public Park	14	46	17	10	0.48668	0.17986	MYSORENSIS
305	June	urban	Public Park	13	47	17	10	0.49726	0.17986	MYSORENSIS
306	June	urban	Public Park	12	46	16	10	0.48668	0.16928	MYSORENSIS
307	June	urban	Public Park	14	46	17	10	0.48668	0.17986	MYSORENSIS
308	June	urban	Public Park	13	48	17	10	0.50784	0.17986	MYSORENSIS
309	June	urban	Public Park	13	47	17	10	0.49726	0.17986	MYSORENSIS
310	June	urban	Public Park	13	48	18	10	0.50784	0.19044	MYSORENSIS
311	June	urban	Public Park	13	48	18	10	0.50784	0.19044	MYSORENSIS
312	June	urban	Public Park	13	48	18	10	0.50784	0.19044	MYSORENSIS
313	June	urban	Public Park	13	49	18	10	0.51842	0.19044	MYSORENSIS
314	June	urban	Public Park	13	47	18	10	0.49726	0.19044	MYSORENSIS
315	June	urban	Public Park	13	48	18	10	0.50784	0.19044	MYSORENSIS
316	June	urban	Public Park	13	47	18	10	0.49726	0.19044	MYSORENSIS
317	June	urban	Public Park	13	48	18	10	0.50784	0.19044	MYSORENSIS
318	June	urban	Public Park	13	48	18	10	0.50784	0.19044	MYSORENSIS
319	June	urban	Public Park	13	48	18	10	0.50784	0.19044	MYSORENSIS
320	June	urban	Public Park	13	48	17	10	0.50784	0.17986	MYSORENSIS
321	June	urban	Public Park	13	48	19	10	0.50784	0.20102	MYSORENSIS
322	June	urban	Public Park	13	49	18	10	0.51842	0.19044	MYSORENSIS
323	June	urban	Public Park	13	50	19	10	0.529	0.20102	MYSORENSIS
324	June	urban	Public Park	13	48	18	10	0.50784	0.19044	MYSORENSIS
325	June	urban	Public Park	13	49	18	10	0.51842	0.19044	MYSORENSIS
326	June	urban	Public Park	13	49	19	10	0.51842	0.20102	MYSORENSIS
327	June	urban	Public Park	13	49	19	10	0.51842	0.20102	MYSORENSIS
328	June	urban	Public Park	13	48	19	10	0.50784	0.20102	MYSORENSIS
329	June	urban	Public Park	13	49	16	10	0.51842	0.16928	MYSORENSIS
330	June	urban	Public Park	13	47	16	10	0.49726	0.16928	MYSORENSIS
331	June	urban	Public Park	13	47	16	10	0.49726	0.16928	MYSORENSIS
332	June	urban	Public Park	13	49	17	10	0.51842	0.17986	MYSORENSIS
333	June	urban	Public Park	13	48	16	10	0.50784	0.16928	MYSORENSIS
334	June	urban	Public Park	13	48	16	10	0.50784	0.16928	MYSORENSIS
335	June	urban	Public Park	13	48	17	10	0.50784	0.17986	MYSORENSIS
336	June	urban	Public Park	13	48	17	10	0.50784	0.17986	MYSORENSIS
337	June	urban	Public Park	13	48	17	10	0.50784	0.17986	MYSORENSIS
338	June	urban	Public Park	13	47	17	10	0.49726	0.17986	MYSORENSIS
339	June	urban	Public Park	13	49	18	10	0.51842	0.19044	MYSORENSIS
340	June	urban	Public Park	14	49	19	10	0.51842	0.20102	MYSORENSIS
341	June	urban	Public Park	13	49	20	10	0.51842	0.2116	MYSORENSIS
342	June	urban	Public Park	13	49	18	10	0.51842	0.19044	MYSORENSIS
343	June	urban	Public Park	13	48	20	10	0.50784	0.2116	MYSORENSIS
344	June	urban	Public Park	12	48	20	10	0.50784	0.2116	MYSORENSIS
345	June	urban	Public Park	14	49	19	10	0.51842	0.20102	MYSORENSIS
346	June	urban	Public Park	14	49	20	10	0.51842	0.2116	MYSORENSIS
347	June	urban	Public Park	13	48	20	10	0.50784	0.2116	MYSORENSIS
348	June	urban	Public Park	13	48	19	10	0.50784	0.20102	MYSORENSIS
349	September	urban	Udaipur Urban	13	50	18	10	0.529	0.19044	MYSORENSIS
350	September	urban	Udaipur Urban	14	52	18	10	0.55016	0.19044	MYSORENSIS
351	September	urban	Udaipur Urban	14	52	18	10	0.55016	0.19044	MYSORENSIS
352	September	urban	Udaipur Urban	14	50	18	10	0.529	0.19044	MYSORENSIS
353	September	urban	Udaipur Urban	14	51	19	10	0.53958	0.20102	MYSORENSIS
354	September	urban	Udaipur Urban	13	51	18	10	0.53958	0.19044	MYSORENSIS
355	September	urban	Udaipur Urban	13	52	18	10	0.55016	0.19044	MYSORENSIS
356	September	urban	Udaipur Urban	14	50	18	10	0.529	0.19044	MYSORENSIS
357	September	urban	Udaipur Urban	13	50	18	10	0.529	0.19044	MYSORENSIS
358	September	urban	Udaipur Urban	14	51	19	10	0.53958	0.20102	MYSORENSIS
359	June	urban	Udaipur urban	17	50	19	10	0.529	0.20102	TYPE
360	June	urban	Udaipur urban	17	50	18	10	0.529	0.19044	TYPE
361	June	urban	Udaipur urban	17	51	19	10	0.53958	0.20102	TYPE
362	June	urban	Udaipur urban	16	50	18	10	0.529	0.19044	Intermediate
363	June	urban	Udaipur urban	17	51	18	10	0.53958	0.19044	TYPE
364	June	urban	Udaipur urban	16	50	19	10	0.529	0.20102	Intermediate
365	June	urban	Udaipur urban	16	50	18	10	0.529	0.19044	Intermediate
366	June	urban	Udaipur urban	17	51	19	10	0.53958	0.20102	TYPE
367	June	urban	Udaipur urban	17	50	18	10	0.529	0.19044	TYPE
368	June	urban	Udaipur urban	17	51	18	10	0.53958	0.19044	TYPE
369	June	urban	Udaipur urban	16	52	19	10	0.55016	0.20102	Intermediate
370	June	urban	Udaipur urban	16	51	18	10	0.53958	0.19044	Intermediate
371	June	urban	Udaipur urban	16	50	18	10	0.529	0.19044	Intermediate
372	June	urban	Udaipur urban	17	51	18	10	0.53958	0.19044	TYPE
373	June	urban	Udaipur urban	15	52	18	10	0.55016	0.19044	Intermediate
374	June	urban	Udaipur urban	15	51	18	10	0.53958	0.19044	Intermediate
375	June	urban	Udaipur urban	17	52	19	10	0.55016	0.20102	TYPE
376	June	urban	Udaipur urban	17	51	19	10	0.53958	0.20102	TYPE
377	June	urban	Udaipur urban	16	51	18	10	0.53958	0.19044	Intermediate
378	June	Rural	Baitu (Barmer)	15	50	18	10	0.529	0.19044	Intermediate
379	June	Rural	Baitu (Barmer)	14	50	18	10	0.529	0.19044	MYSORENSIS
380	June	Rural	Baitu (Barmer)	14	51	18	10	0.53958	0.19044	MYSORENSIS
381	June	Rural	Baitu (Barmer)	15	50	17	10	0.529	0.17986	Intermediate
382	June	Rural	Baitu (Barmer)	16	51	17	10	0.53958	0.17986	Intermediate
383	June	Rural	Baitu (Barmer)	15	51	18	10	0.53958	0.19044	Intermediate
384	June	Rural	Baitu (Barmer)	16	51	18	10	0.53958	0.19044	Intermediate
385	June	Rural	Baitu (Barmer)	16	51	17	10	0.53958	0.17986	Intermediate
386	June	Rural	Baitu (Barmer)	16	50	17	10	0.529	0.17986	Intermediate
387	June	Rural	Baitu (Barmer)	16	51	18	10	0.53958	0.19044	Intermediate
388	June	urban	Public Park	13	48	17	10	0.50784	0.17986	MYSORENSIS
389	June	urban	Public Park	12	48	19	10	0.50784	0.20102	MYSORENSIS
390	June	urban	Public Park	12	49	18	10	0.51842	0.19044	MYSORENSIS
391	June	urban	Public Park	12	50	19	10	0.529	0.20102	MYSORENSIS
392	June	urban	Public Park	15	48	18	10	0.50784	0.19044	Intermediate
393	June	urban	Public Park	12	49	18	10	0.51842	0.19044	MYSORENSIS
394	June	urban	Public Park	15	49	19	10	0.51842	0.20102	Intermediate
395	June	urban	Public Park	15	49	19	10	0.51842	0.20102	Intermediate
396	June	urban	Public Park	14	48	19	10	0.50784	0.20102	MYSORENSIS
397	June	Rural	Baitu (Barmer)	15	51	19	10	0.53958	0.20102	Intermediate
398	June	Rural	Baitu (Barmer)	15	50	18	10	0.529	0.19044	Intermediate
399	June	Rural	Baitu (Barmer)	16	50	19	10	0.529	0.20102	Intermediate
400	June	Rural	Baitu (Barmer)	16	50	19	10	0.529	0.20102	Intermediate
401	June	Rural	Baitu (Barmer)	15	49	19	10	0.51842	0.20102	Intermediate
402	June	Rural	Baitu (Barmer)	16	50	19	10	0.529	0.20102	Intermediate
403	June	Rural	Baitu (Barmer)	16	50	19	10	0.529	0.20102	Intermediate
404	June	Rural	Baitu (Barmer)	17	50	19	10	0.529	0.20102	TYPE
405	June	Rural	Baitu (Barmer)	15	49	18	10	0.51842	0.19044	Intermediate
406	June	Rural	Baitu (Barmer)	15	50	18	10	0.529	0.19044	Intermediate
407	June	Rural	Baitu (Barmer)	14	49	18	10	0.51842	0.19044	MYSORENSIS
408	June	Rural	Baitu (Barmer)	15	50	18	10	0.529	0.19044	Intermediate
409	June	Rural	Raghwa	15	50	19	10	0.529	0.20102	Intermediate
410	June	Rural	Raghwa	13	50	18	10	0.529	0.19044	MYSORENSIS
411	June	Rural	Raghwa	14	51	18	10	0.53958	0.19044	MYSORENSIS
412	June	Rural	Raghwa	15	50	20	10	0.529	0.2116	Intermediate
413	June	Rural	Raghwa	16	50	19	10	0.529	0.20102	Intermediate
414	June	Rural	Raghwa	15	50	19	10	0.529	0.20102	Intermediate
415	June	Rural	Raghwa	14	50	19	10	0.529	0.20102	MYSORENSIS
416	June	Rural	Raghwa	14	50	18	10	0.529	0.19044	MYSORENSIS
417	June	Rural	Raghwa	15	50	19	10	0.529	0.20102	Intermediate
418	June	Rural	Raghwa	15	51	19	10	0.53958	0.20102	Intermediate
419	June	Rural	Raghwa	14	51	18	10	0.53958	0.19044	MYSORENSIS
420	June	Rural	Raghwa	14	50	18	10	0.529	0.19044	MYSORENSIS
421	June	Rural	Raghwa	15	51	18	10	0.53958	0.19044	Intermediate
422	June	Rural	Raghwa	14	51	18	10	0.53958	0.19044	MYSORENSIS
423	June	Rural	Raghwa	15	51	19	10	0.53958	0.20102	Intermediate
424	June	Rural	Raghwa	15	51	18	10	0.53958	0.19044	Intermediate
425	June	Rural	Raghwa	14	50	18	10	0.529	0.19044	MYSORENSIS
426	June	Rural	Raghwa	14	51	18	10	0.53958	0.19044	MYSORENSIS
427	June	Rural	Raghwa	14	51	19	10	0.53958	0.20102	MYSORENSIS
428	June	Rural	Raghwa	15	51	19	10	0.53958	0.20102	Intermediate
429	June	Rural	Raghwa	16	51	19	10	0.53958	0.20102	Intermediate
430	June	Rural	Raghwa	15	50	19	10	0.529	0.20102	Intermediate
431	June	Rural	Raghwa	15	50	18	10	0.529	0.19044	Intermediate
432	February	Rural	Raghwa	14	50	18	10	0.529	0.19044	MYSORENSIS
433	February	Rural	Raghwa	14	50	18	10	0.529	0.19044	MYSORENSIS
434	February	Rural	Raghwa	14	51	18	10	0.53958	0.19044	MYSORENSIS
435	February	Rural	Raghwa	15	50	19	10	0.529	0.20102	Intermediate
436	February	Rural	Raghwa	14	51	18	10	0.53958	0.19044	MYSORENSIS
437	February	Rural	Raghwa	15	50	19	10	0.529	0.20102	Intermediate
438	February	Rural	Raghwa	14	51	19	10	0.53958	0.20102	MYSORENSIS
439	February	Rural	Raghwa	15	51	19	10	0.53958	0.20102	Intermediate
440	February	Rural	Raghwa	14	50	19	10	0.529	0.20102	MYSORENSIS
441	February	Rural	Raghwa	14	50	18	10	0.529	0.19044	MYSORENSIS
442	March	urban	Public Park	14	47	19	10	0.49726	0.20102	MYSORENSIS
443	March	urban	Public Park	14	47	18	10	0.49726	0.19044	MYSORENSIS
444	March	urban	Public Park	14	49	19	10	0.51842	0.20102	MYSORENSIS
445	March	urban	Public Park	14	47	18	10	0.49726	0.19044	MYSORENSIS
446	March	urban	Public Park	14	49	18	10	0.51842	0.19044	MYSORENSIS
447	March	urban	Public Park	13	49	18	10	0.51842	0.19044	MYSORENSIS
448	March	urban	Public Park	13	48	18	10	0.50784	0.19044	MYSORENSIS
449	April	urban	Udaipur urban	12	51	17	10	0.53958	0.17986	MYSORENSIS
450	April	urban	Udaipur urban	13	51	18	10	0.53958	0.19044	MYSORENSIS
451	April	urban	Udaipur urban	13	51	17	10	0.53958	0.17986	MYSORENSIS
452	April	urban	Udaipur urban	14	53	18	10	0.56074	0.19044	MYSORENSIS
453	April	urban	Udaipur urban	13	52	18	10	0.55016	0.19044	MYSORENSIS
454	April	urban	Udaipur urban	14	51	18	10	0.53958	0.19044	MYSORENSIS
455	April	urban	Udaipur urban	12	51	17	10	0.53958	0.17986	MYSORENSIS
456	May	urban	Udaipur urban	15	51	16	10	0.53958	0.16928	Intermediate
457	May	urban	Udaipur urban	14	52	17	10	0.55016	0.17986	MYSORENSIS
458	May	urban	Udaipur urban	16	53	16	10	0.56074	0.16928	Intermediate
459	May	urban	Udaipur urban	15	53	17	10	0.56074	0.17986	Intermediate
460	May	urban	Udaipur urban	14	53	17	10	0.56074	0.17986	MYSORENSIS
461	May	urban	Udaipur urban	14	53	16	10	0.56074	0.16928	MYSORENSIS
462	May	urban	Udaipur urban	14	54	17	10	0.57132	0.17986	MYSORENSIS
463	May	urban	Udaipur urban	15	51	16	10	0.53958	0.16928	Intermediate
464	May	urban	Udaipur urban	14	52	17	10	0.55016	0.17986	MYSORENSIS
465	May	urban	Udaipur urban	14	53	16	10	0.56074	0.16928	MYSORENSIS
466	July	urban	Public Park	12	51	16	10	0.53958	0.16928	MYSORENSIS
467	July	urban	Public Park	13	50	17	10	0.529	0.17986	MYSORENSIS
468	July	urban	Public Park	12	50	17	10	0.529	0.17986	MYSORENSIS
469	July	urban	Public Park	14	50	18	10	0.529	0.19044	MYSORENSIS
470	July	urban	Public Park	12	50	16	10	0.529	0.16928	MYSORENSIS
471	July	urban	Public Park	12	48	18	10	0.50784	0.19044	MYSORENSIS
472	July	urban	Public Park	13	49	18	10	0.51842	0.19044	MYSORENSIS
473	July	urban	Public Park	14	52	17	10	0.55016	0.17986	MYSORENSIS
474	July	urban	Public Park	14	47	18	10	0.49726	0.19044	MYSORENSIS
475	July	urban	Public Park	12	49	18	10	0.51842	0.19044	MYSORENSIS
476	July	urban	Public Park	12	48	17	10	0.50784	0.17986	MYSORENSIS
477	July	urban	Public Park	13	49	16	10	0.51842	0.16928	MYSORENSIS
478	July	urban	Public Park	14	50	18	10	0.529	0.19044	MYSORENSIS
479	July	urban	Public Park	12	50	16	10	0.529	0.16928	MYSORENSIS
480	July	urban	Public Park	12	48	17	10	0.50784	0.17986	MYSORENSIS
481	July	urban	Public Park	13	50	16	10	0.529	0.16928	MYSORENSIS
482	July	urban	Public Park	15	49	17	10	0.51842	0.17986	Intermediate
483	July	urban	Public Park	14	50	17	10	0.529	0.17986	MYSORENSIS
484	July	urban	Public Park	13	48	16	10	0.50784	0.16928	MYSORENSIS
485	July	urban	Public Park	12	50	16	10	0.529	0.16928	MYSORENSIS
486	July	urban	Public Park	14	49	17	10	0.51842	0.17986	MYSORENSIS
487	July	urban	Public Park	14	50	17	10	0.529	0.17986	MYSORENSIS
488	July	urban	Public Park	13	50	16	10	0.529	0.16928	MYSORENSIS
489	July	urban	Public Park	14	48	16	10	0.50784	0.16928	MYSORENSIS
490	July	urban	Public Park	12	48	16	10	0.50784	0.16928	MYSORENSIS
491	July	urban	Public Park	15	50	17	10	0.529	0.17986	Intermediate
492	July	urban	Public Park	15	49	16	10	0.51842	0.16928	Intermediate
493	July	urban	Public Park	13	50	17	10	0.529	0.17986	MYSORENSIS
494	July	urban	Public Park	12	48	17	10	0.50784	0.17986	MYSORENSIS
495	July	urban	Public Park	13	49	16	10	0.51842	0.16928	MYSORENSIS
496	July	Rural	Baitu (Barmer)	16	49	16	10	0.51842	0.16928	Intermediate
497	July	Rural	Baitu (Barmer)	15	51	15	10	0.53958	0.1587	Intermediate
498	July	Rural	Baitu (Barmer)	16	51	15	10	0.53958	0.1587	Intermediate
499	July	Rural	Baitu (Barmer)	16	50	15	10	0.529	0.1587	Intermediate
500	July	Rural	Baitu (Barmer)	17	51	16	10	0.53958	0.16928	TYPE
501	July	Rural	Baitu (Barmer)	15	50	16	10	0.529	0.16928	Intermediate
502	July	Rural	Baitu (Barmer)	16	51	16	10	0.53958	0.16928	Intermediate
503	July	Rural	Baitu (Barmer)	15	52	16	10	0.55016	0.16928	Intermediate
504	July	Rural	Baitu (Barmer)	16	52	15	10	0.55016	0.1587	Intermediate
505	July	Rural	Baitu (Barmer)	16	51	16	10	0.53958	0.16928	Intermediate
506	July	Rural	Baitu (Barmer)	15	50	16	10	0.529	0.16928	Intermediate
507	July	Rural	Baitu (Barmer)	16	52	15	10	0.55016	0.1587	Intermediate
508	July	Rural	Bikaner khara	17	51	18	10	0.53958	0.19044	TYPE
509	July	Rural	Bikaner khara	17	52	17	10	0.55016	0.17986	TYPE
510	July	Rural	Bikaner khara	17	50	18	10	0.529	0.19044	TYPE
511	July	Rural	Bikaner khara	16	49	17	10	0.51842	0.17986	Intermediate
512	July	Rural	Bikaner khara	17	53	18	10	0.56074	0.19044	TYPE
513	July	Rural	Bikaner khara	16	51	16	10	0.53958	0.16928	Intermediate
514	July	Rural	Bikaner khara	17	52	17	10	0.55016	0.17986	TYPE
515	July	Rural	Bikaner khara	17	52	17	10	0.55016	0.17986	TYPE
516	July	Rural	Bikaner khara	17	51	17	10	0.53958	0.17986	TYPE
517	July	Rural	Bikaner khara	16	51	18	10	0.53958	0.19044	Intermediate
518	July	Rural	Bikaner khara	17	52	17	10	0.55016	0.17986	TYPE
519	July	Rural	Bikaner khara	16	51	18	10	0.53958	0.19044	Intermediate
520	July	Rural	Bikaner khara	17	50	18	10	0.529	0.19044	TYPE
521	July	Rural	Bikaner khara	17	51	17	10	0.53958	0.17986	TYPE
522	July	urban	Public Park	12	49	16	10	0.51842	0.16928	MYSORENSIS
523	July	urban	Public Park	13	50	16	10	0.529	0.16928	MYSORENSIS
524	July	urban	Public Park	13	48	16	10	0.50784	0.16928	MYSORENSIS
525	July	urban	Public Park	13	49	17	10	0.51842	0.17986	MYSORENSIS
526	July	urban	Public Park	14	49	17	10	0.51842	0.17986	MYSORENSIS
527	July	urban	Public Park	12	49	16	10	0.51842	0.16928	MYSORENSIS
528	July	urban	Public Park	13	50	18	10	0.529	0.19044	MYSORENSIS
529	July	urban	Public Park	12	49	16	10	0.51842	0.16928	MYSORENSIS
530	July	urban	Public Park	12	48	16	10	0.50784	0.16928	MYSORENSIS
531	July	urban	Public Park	14	48	17	10	0.50784	0.17986	MYSORENSIS
532	July	urban	Public Park	13	49	16	10	0.51842	0.16928	MYSORENSIS
533	July	urban	Public Park	13	49	16	10	0.51842	0.16928	MYSORENSIS
534	July	urban	Public Park	12	51	17	10	0.53958	0.17986	MYSORENSIS
535	July	urban	Public Park	12	49	16	10	0.51842	0.16928	MYSORENSIS
536	July	urban	Public Park	13	48	16	10	0.50784	0.16928	MYSORENSIS
537	April	rural	Mahadev Nagar	18	45	16	10	0.4761	0.16928	TYPE
538	April	rural	Mahadev Nagar	18	45	16	10	0.4761	0.16928	TYPE
539	April	rural	Mahadev Nagar	18	45	16	10	0.4761	0.16928	TYPE
540	April	rural	Mahadev Nagar	18	46	17	10	0.48668	0.17986	TYPE
541	April	rural	Mahadev Nagar	18	45	16	10	0.4761	0.16928	TYPE
542	April	rural	Mahadev Nagar	18	44	16	10	0.46552	0.16928	TYPE
543	April	rural	Mahadev Nagar	18	45	16	10	0.4761	0.16928	TYPE
544	April	rural	Mahadev Nagar	18	43	16	10	0.45494	0.16928	TYPE
545	April	rural	Mahadev Nagar	18	45	16	10	0.4761	0.16928	TYPE
546	April	rural	Mahadev Nagar	18	44	16	10	0.46552	0.16928	TYPE
547	April	rural	Mahadev Nagar	18	44	16	10	0.46552	0.16928	TYPE
548	April	rural	Mahadev Nagar	17	45	16	10	0.4761	0.16928	TYPE
549	April	rural	Mahadev Nagar	18	45	16	10	0.4761	0.16928	TYPE
550	April	rural	Mahadev Nagar	18	45	16	10	0.4761	0.16928	TYPE
551	April	rural	Mahadev Nagar	18	46	16	10	0.48668	0.16928	TYPE
552	August	urban	Public Park	14	48	16	10	0.50784	0.16928	MYSORENSIS
553	August	urban	Public Park	13	47	17	10	0.49726	0.17986	MYSORENSIS
554	August	urban	Public Park	14	48	16	10	0.50784	0.16928	MYSORENSIS
555	August	urban	Public Park	13	49	16	10	0.51842	0.16928	MYSORENSIS
556	August	urban	Public Park	13	49	17	10	0.51842	0.17986	MYSORENSIS
557	August	urban	Public Park	13	50	16	10	0.529	0.16928	MYSORENSIS
558	August	urban	Public Park	14	48	16	10	0.50784	0.16928	MYSORENSIS
559	August	urban	Public Park	14	50	16	10	0.529	0.16928	MYSORENSIS
560	August	urban	Public Park	14	50	17	10	0.529	0.17986	MYSORENSIS
561	August	urban	Public Park	15	48	16	10	0.50784	0.16928	Intermediate
562	August	urban	Public Park	14	48	17	10	0.50784	0.17986	MYSORENSIS
563	August	urban	Public Park	14	49	16	10	0.51842	0.16928	MYSORENSIS
564	August	urban	Public Park	13	50	16	10	0.529	0.16928	MYSORENSIS
565	August	urban	Public Park	14	48	17	10	0.50784	0.17986	MYSORENSIS
566	August	urban	Public Park	13	50	16	10	0.529	0.16928	MYSORENSIS
567	August	urban	Public Park	14	49	16	10	0.51842	0.16928	MYSORENSIS
568	August	urban	Public Park	13	50	17	10	0.529	0.17986	MYSORENSIS
569	August	urban	Public Park	14	49	18	10	0.51842	0.19044	MYSORENSIS
570	August	urban	Public Park	13	49	18	10	0.51842	0.19044	MYSORENSIS
571	August	urban	Public Park	13	50	16	10	0.529	0.16928	MYSORENSIS
572	August	urban	Public Park	14	50	17	10	0.529	0.17986	MYSORENSIS
573	August	urban	Public Park	14	50	17	10	0.529	0.17986	MYSORENSIS
574	August	urban	Public Park	14	50	18	10	0.529	0.19044	MYSORENSIS
575	August	urban	Public Park	14	50	17	10	0.529	0.17986	MYSORENSIS
576	August	urban	Public Park	13	49	16	10	0.51842	0.16928	MYSORENSIS
577	August	urban	Public Park	15	48	17	10	0.50784	0.17986	Intermediate
578	August	urban	Public Park	14	48	17	10	0.50784	0.17986	MYSORENSIS
579	August	urban	Public Park	13	49	17	10	0.51842	0.17986	MYSORENSIS
580	August	urban	Public Park	14	50	17	10	0.529	0.17986	MYSORENSIS
581	August	urban	Public Park	14	48	16	10	0.50784	0.16928	MYSORENSIS
582	August	urban	Public Park	13	49	17	10	0.51842	0.17986	MYSORENSIS
583	August	urban	Public Park	12	50	16	10	0.529	0.16928	MYSORENSIS
584	August	urban	Public Park	14	49	16	10	0.51842	0.16928	MYSORENSIS
585	August	urban	Public Park	13	48	16	10	0.50784	0.16928	MYSORENSIS
586	August	urban	Public Park	14	48	17	10	0.50784	0.17986	MYSORENSIS
587	August	urban	Public Park	15	49	17	10	0.51842	0.17986	Intermediate
588	August	urban	Public Park	14	49	17	10	0.51842	0.17986	MYSORENSIS
589	August	urban	Public Park	14	50	16	10	0.529	0.16928	MYSORENSIS
590	August	urban	Public Park	13	50	17	10	0.529	0.17986	MYSORENSIS
591	August	urban	Public Park	14	48	17	10	0.50784	0.17986	MYSORENSIS
592	August	urban	Public Park	15	49	16	10	0.51842	0.16928	Intermediate
593	August	urban	Public Park	14	50	16	10	0.529	0.16928	MYSORENSIS
594	August	urban	Public Park	14	49	16	10	0.51842	0.16928	MYSORENSIS
595	August	urban	Public Park	13	48	16	10	0.50784	0.16928	MYSORENSIS
596	August	urban	Public Park	14	48	17	10	0.50784	0.17986	MYSORENSIS
597	August	urban	Public Park	14	49	16	10	0.51842	0.16928	MYSORENSIS
598	August	urban	Public Park	14	50	16	10	0.529	0.16928	MYSORENSIS
599	August	urban	Public Park	13	49	16	10	0.51842	0.16928	MYSORENSIS
600	August	urban	Public Park	13	49	17	10	0.51842	0.17986	MYSORENSIS
601	August	urban	Public Park	13	49	16	10	0.51842	0.16928	MYSORENSIS
602	August	urban	Public Park	13	50	16	10	0.529	0.16928	MYSORENSIS
603	August	urban	Public Park	13	49	17	10	0.51842	0.17986	MYSORENSIS
604	August	urban	Public Park	15	48	16	10	0.50784	0.16928	Intermediate
605	August	urban	Public Park	14	49	16	10	0.51842	0.16928	MYSORENSIS
606	August	urban	Public Park	13	48	17	10	0.50784	0.17986	MYSORENSIS
607	August	urban	Public Park	14	49	17	10	0.51842	0.17986	MYSORENSIS
608	August	urban	Public Park	14	49	16	10	0.51842	0.16928	MYSORENSIS
609	August	urban	Public Park	13	48	16	10	0.50784	0.16928	MYSORENSIS
610	August	urban	Public Park	13	48	16	10	0.50784	0.16928	MYSORENSIS
611	August	urban	Public Park	13	48	16	10	0.50784	0.16928	MYSORENSIS
612	August	urban	Public Park	13	49	16	10	0.51842	0.16928	MYSORENSIS
613	August	urban	Public Park	13	49	16	10	0.51842	0.16928	MYSORENSIS
614	August	urban	Public Park	12	50	17	10	0.529	0.17986	MYSORENSIS
615	August	urban	Public Park	12	49	16	10	0.51842	0.16928	MYSORENSIS
616	August	urban	Public Park	12	50	17	10	0.529	0.17986	MYSORENSIS
617	August	urban	Public Park	13	50	17	10	0.529	0.17986	MYSORENSIS
618	August	urban	Public Park	13	50	17	10	0.529	0.17986	MYSORENSIS
619	August	urban	Public Park	13	50	16	10	0.529	0.16928	MYSORENSIS
620	August	urban	Public Park	14	48	17	10	0.50784	0.17986	MYSORENSIS
621	August	urban	Public Park	14	49	18	10	0.51842	0.19044	MYSORENSIS
622	August	urban	Public Park	14	48	17	10	0.50784	0.17986	MYSORENSIS
623	August	urban	Public Park	14	50	18	10	0.529	0.19044	MYSORENSIS
624	August	urban	Public Park	14	50	16	10	0.529	0.16928	MYSORENSIS
625	August	urban	Public Park	14	50	16	10	0.529	0.16928	MYSORENSIS
626	August	urban	Public Park	13	50	17	10	0.529	0.17986	MYSORENSIS
627	August	urban	Public Park	13	48	16	10	0.50784	0.16928	MYSORENSIS
628	August	urban	Public Park	14	48	17	10	0.50784	0.17986	MYSORENSIS
629	August	urban	Public Park	13	49	16	10	0.51842	0.16928	MYSORENSIS
630	August	urban	Public Park	14	48	16	10	0.50784	0.16928	MYSORENSIS
631	August	urban	Public Park	13	49	17	10	0.51842	0.17986	MYSORENSIS
632	August	urban	Public Park	14	50	17	10	0.529	0.17986	MYSORENSIS
633	August	urban	Public Park	14	50	17	10	0.529	0.17986	MYSORENSIS
634	January	urban	Public Park	13	45	16	10	0.4761	0.16928	MYSORENSIS
635	January	urban	Public Park	13	46	17	10	0.48668	0.17986	MYSORENSIS
636	January	urban	Public Park	14	47	16	10	0.49726	0.16928	MYSORENSIS
637	January	urban	Public Park	12	46	16	10	0.48668	0.16928	MYSORENSIS
638	January	urban	Public Park	13	46	15	10	0.48668	0.1587	MYSORENSIS
639	January	urban	Public Park	13	46	16	10	0.48668	0.16928	MYSORENSIS
640	January	urban	Public Park	13	45	16	10	0.4761	0.16928	MYSORENSIS
641	January	urban	Public Park	12	47	16	10	0.49726	0.16928	MYSORENSIS
642	January	urban	Public Park	14	48	16	10	0.50784	0.16928	MYSORENSIS
643	January	urban	Public Park	13	47	16	10	0.49726	0.16928	MYSORENSIS
644	January	urban	Public Park	13	47	16	10	0.49726	0.16928	MYSORENSIS
645	January	urban	Public Park	14	46	16	10	0.48668	0.16928	MYSORENSIS
646	January	urban	Public Park	13	47	16	10	0.49726	0.16928	MYSORENSIS
647	January	urban	Public Park	14	46	16	10	0.48668	0.16928	MYSORENSIS
648	January	urban	Public Park	13	47	17	10	0.49726	0.17986	MYSORENSIS
649	January	urban	Public Park	14	46	16	10	0.48668	0.16928	MYSORENSIS
650	January	urban	Public Park	12	47	17	10	0.49726	0.17986	MYSORENSIS
651	January	urban	Public Park	13	47	17	10	0.49726	0.17986	MYSORENSIS
652	January	urban	Public Park	14	47	17	10	0.49726	0.17986	MYSORENSIS
653	January	urban	Public Park	13	47	16	10	0.49726	0.16928	MYSORENSIS
654	January	urban	Public Park	13	46	16	10	0.48668	0.16928	MYSORENSIS
655	January	urban	Public Park	13	46	16	10	0.48668	0.16928	MYSORENSIS
656	January	urban	Public Park	14	47	17	10	0.49726	0.17986	MYSORENSIS
657	January	urban	Public Park	14	46	16	10	0.48668	0.16928	MYSORENSIS
658	January	urban	Public Park	12	47	17	10	0.49726	0.17986	MYSORENSIS
659	January	urban	Public Park	13	48	17	10	0.50784	0.17986	MYSORENSIS
660	September	urban	Public Park	13	46	16	10	0.48668	0.16928	MYSORENSIS
661	September	urban	Public Park	14	46	16	10	0.48668	0.16928	MYSORENSIS
662	September	urban	Public Park	13	47	17	10	0.49726	0.17986	MYSORENSIS
663	September	urban	Public Park	13	46	16	10	0.48668	0.16928	MYSORENSIS
664	September	urban	Public Park	13	45	17	10	0.4761	0.17986	MYSORENSIS
665	September	urban	Public Park	13	47	16	10	0.49726	0.16928	MYSORENSIS
666	September	urban	Public Park	13	46	16	10	0.48668	0.16928	MYSORENSIS
667	September	urban	Public Park	14	46	17	10	0.48668	0.17986	MYSORENSIS
668	September	urban	Public Park	14	46	17	10	0.48668	0.17986	MYSORENSIS
669	September	urban	Public Park	13	47	16	10	0.49726	0.16928	MYSORENSIS
670	September	urban	Public Park	13	46	16	10	0.48668	0.16928	MYSORENSIS
671	September	urban	Public Park	14	46	17	10	0.48668	0.17986	MYSORENSIS
672	September	urban	Public Park	13	47	16	10	0.49726	0.16928	MYSORENSIS
673	September	urban	Public Park	13	46	16	10	0.48668	0.16928	MYSORENSIS
674	September	urban	Public Park	14	46	16	10	0.48668	0.16928	MYSORENSIS
675	September	urban	Public Park	14	47	17	10	0.49726	0.17986	MYSORENSIS
676	September	urban	Public Park	14	46	17	10	0.48668	0.17986	MYSORENSIS
677	September	urban	Public Park	13	46	16	10	0.48668	0.16928	MYSORENSIS
678	September	urban	Public Park	13	48	16	10	0.50784	0.16928	MYSORENSIS
679	September	urban	Public Park	13	46	16	10	0.48668	0.16928	MYSORENSIS
680	September	Urban	Jaipur	16	46	16	10	0.48668	0.16928	Intermediate
681	September	Urban	Jaipur	17	46	16	10	0.48668	0.16928	TYPE
682	September	Urban	Jaipur	16	47	16	10	0.49726	0.16928	Intermediate
683	September	Urban	Jaipur	16	46	15	10	0.48668	0.1587	Intermediate
684	September	Urban	Jaipur	17	47	16	10	0.49726	0.16928	TYPE
685	September	Urban	Jaipur	17	46	16	10	0.48668	0.16928	TYPE
686	September	Urban	Jaipur	15	46	16	10	0.48668	0.16928	Intermediate
687	September	Urban	Jaipur	14	46	15	10	0.48668	0.1587	MYSORENSIS
688	September	Urban	Jaipur	16	45	16	10	0.4761	0.16928	Intermediate
689	September	Urban	Jaipur	16	47	16	10	0.49726	0.16928	Intermediate
690	September	urban	Public Park	13	50	16	10	0.529	0.16928	MYSORENSIS
691	September	urban	Public Park	13	50	17	10	0.529	0.17986	MYSORENSIS
692	September	urban	Public Park	14	48	17	10	0.50784	0.17986	MYSORENSIS
693	September	urban	Public Park	14	49	17	10	0.51842	0.17986	MYSORENSIS
694	September	urban	Public Park	14	49	16	10	0.51842	0.16928	MYSORENSIS
695	September	urban	Public Park	12	48	17	10	0.50784	0.17986	MYSORENSIS
696	September	urban	Public Park	13	50	16	10	0.529	0.16928	MYSORENSIS
697	September	urban	Public Park	13	49	17	10	0.51842	0.17986	MYSORENSIS
698	September	urban	Public Park	14	50	17	10	0.529	0.17986	MYSORENSIS
699	September	urban	Public Park	14	49	17	10	0.51842	0.17986	MYSORENSIS
700	September	urban	Public Park	13	49	17	10	0.51842	0.17986	MYSORENSIS
701	September	urban	Public Park	14	48	17	10	0.50784	0.17986	MYSORENSIS
702	September	urban	Public Park	13	49	17	10	0.51842	0.17986	MYSORENSIS
703	September	urban	Public Park	13	49	17	10	0.51842	0.17986	MYSORENSIS
704	September	urban	Public Park	13	50	16	10	0.529	0.16928	MYSORENSIS
705	September	urban	Public Park	14	47	16	10	0.49726	0.16928	MYSORENSIS
706	September	urban	Public Park	14	47	17	10	0.49726	0.17986	MYSORENSIS
707	September	urban	Public Park	14	47	16	10	0.49726	0.16928	MYSORENSIS
708	September	urban	Public Park	13	48	17	10	0.50784	0.17986	MYSORENSIS
709	September	urban	Public Park	14	48	16	10	0.50784	0.16928	MYSORENSIS
710	September	Urban	Jaipur	14	50	16	10	0.529	0.16928	MYSORENSIS
711	September	Urban	Jaipur	14	51	16	10	0.53958	0.16928	MYSORENSIS
712	September	Urban	Jaipur	14	49	16	10	0.51842	0.16928	MYSORENSIS
713	September	Urban	Jaipur	14	49	16	10	0.51842	0.16928	MYSORENSIS
714	September	Urban	Jaipur	13	50	17	10	0.529	0.17986	MYSORENSIS
715	September	Urban	Jaipur	13	50	16	10	0.529	0.16928	MYSORENSIS
716	September	Urban	Jaipur	14	50	17	10	0.529	0.17986	MYSORENSIS
717	September	Urban	Jaipur	13	49	17	10	0.51842	0.17986	MYSORENSIS
718	September	Urban	Jaipur	14	51	17	10	0.53958	0.17986	MYSORENSIS
719	September	Urban	Jaipur	13	51	16	10	0.53958	0.16928	MYSORENSIS
720	September	urban	Public Park	13	45	15	10	0.4761	0.1587	MYSORENSIS
721	September	urban	Public Park	14	46	15	10	0.48668	0.1587	MYSORENSIS
722	September	urban	Public Park	13	46	15	10	0.48668	0.1587	MYSORENSIS
723	September	urban	Public Park	12	45	15	10	0.4761	0.1587	MYSORENSIS
724	September	urban	Public Park	13	46	14	10	0.48668	0.14812	MYSORENSIS
725	September	urban	Public Park	12	46	15	10	0.48668	0.1587	MYSORENSIS
726	September	urban	Public Park	12	45	14	10	0.4761	0.14812	MYSORENSIS
727	September	urban	Public Park	13	45	15	10	0.4761	0.1587	MYSORENSIS
728	September	urban	Public Park	13	46	15	10	0.48668	0.1587	MYSORENSIS
729	September	urban	Public Park	13	46	14	10	0.48668	0.14812	MYSORENSIS
730	September	urban	Public Park	13	47	15	10	0.49726	0.1587	MYSORENSIS
731	September	urban	Public Park	15	46	16	10	0.48668	0.16928	Intermediate
732	September	urban	Public Park	14	46	16	10	0.48668	0.16928	MYSORENSIS
733	September	urban	Public Park	13	47	16	10	0.49726	0.16928	MYSORENSIS
734	September	urban	Public Park	13	45	16	10	0.4761	0.16928	MYSORENSIS
735	September	urban	Public Park	13	47	15	10	0.49726	0.1587	MYSORENSIS
736	September	urban	Public Park	14	47	16	10	0.49726	0.16928	MYSORENSIS
737	September	urban	Public Park	15	48	15	10	0.50784	0.1587	Intermediate
738	September	urban	Public Park	16	47	16	10	0.49726	0.16928	Intermediate
739	September	urban	Public Park	15	48	16	10	0.50784	0.16928	Intermediate
740	September	urban	Public Park	13	47	16	10	0.49726	0.16928	MYSORENSIS
741	September	urban	Public Park	14	46	16	10	0.48668	0.16928	MYSORENSIS
742	September	urban	Public Park	13	47	15	10	0.49726	0.1587	MYSORENSIS
743	September	urban	Public Park	13	46	16	10	0.48668	0.16928	MYSORENSIS
744	September	urban	Public Park	13	47	16	10	0.49726	0.16928	MYSORENSIS
745	September	Urban	Jaipur	15	48	16	10	0.50784	0.16928	Intermediate
746	September	Urban	Jaipur	16	47	15	10	0.49726	0.1587	Intermediate
747	September	Urban	Jaipur	14	46	16	10	0.48668	0.16928	MYSORENSIS
748	September	Urban	Jaipur	16	48	16	10	0.50784	0.16928	Intermediate
749	September	Urban	Jaipur	15	46	15	10	0.48668	0.1587	Intermediate
750	September	Urban	Jaipur	15	46	16	10	0.48668	0.16928	Intermediate
751	September	Urban	Jaipur	14	48	16	10	0.50784	0.16928	MYSORENSIS
752	September	Urban	Jaipur	14	47	15	10	0.49726	0.1587	MYSORENSIS
753	September	Urban	Jaipur	16	46	16	10	0.48668	0.16928	Intermediate
754	September	Urban	Jaipur	15	46	16	10	0.48668	0.16928	Intermediate
755	September	Rural	Jhalamand	14	48	16	10	0.50784	0.16928	MYSORENSIS
756	September	Rural	Jhalamand	14	49	16	10	0.51842	0.16928	MYSORENSIS
757	September	Rural	Jhalamand	13	48	15	10	0.50784	0.1587	MYSORENSIS
758	September	Rural	Jhalamand	15	49	16	10	0.51842	0.16928	Intermediate
759	September	Rural	Jhalamand	14	49	17	10	0.51842	0.17986	MYSORENSIS
760	September	Rural	Jhalamand	14	47	16	10	0.49726	0.16928	MYSORENSIS
761	September	Rural	Jhalamand	13	48	16	10	0.50784	0.16928	MYSORENSIS
762	September	Rural	Jhalamand	14	48	16	10	0.50784	0.16928	MYSORENSIS
763	September	Rural	Jhalamand	15	49	16	10	0.51842	0.16928	Intermediate
764	September	Rural	Jhalamand	13	48	15	10	0.50784	0.1587	MYSORENSIS
765	September	Urban	Jaipur	13	47	16	10	0.49726	0.16928	MYSORENSIS
766	September	Urban	Jaipur	12	48	16	10	0.50784	0.16928	MYSORENSIS
767	September	Urban	Jaipur	13	47	16	10	0.49726	0.16928	MYSORENSIS
768	September	Urban	Jaipur	13	47	16	10	0.49726	0.16928	MYSORENSIS
769	September	Urban	Jaipur	12	46	16	10	0.48668	0.16928	MYSORENSIS
770	September	Urban	Jaipur	14	47	15	10	0.49726	0.1587	MYSORENSIS
771	September	Urban	Jaipur	13	47	16	10	0.49726	0.16928	MYSORENSIS
772	September	Urban	Jaipur	13	46	16	10	0.48668	0.16928	MYSORENSIS
773	September	Urban	Jaipur	13	46	15	10	0.48668	0.1587	MYSORENSIS
774	September	Urban	Jaipur	12	46	16	10	0.48668	0.16928	MYSORENSIS
775	September	Urban	Jaipur	13	46	16	10	0.48668	0.16928	MYSORENSIS
776	September	Urban	Jaipur	14	47	16	10	0.49726	0.16928	MYSORENSIS
777	September	Urban	Jaipur	12	48	15	10	0.50784	0.1587	MYSORENSIS
778	September	Urban	Jaipur	12	47	16	10	0.49726	0.16928	MYSORENSIS
779	September	Urban	Jaipur	13	47	15	10	0.49726	0.1587	MYSORENSIS
780	September	Urban	Jaipur	13	46	15	10	0.48668	0.1587	MYSORENSIS
781	September	Urban	Jaipur	13	46	15	10	0.48668	0.1587	MYSORENSIS
782	September	Urban	Jaipur	14	47	16	10	0.49726	0.16928	MYSORENSIS
783	September	Urban	Jaipur	13	46	16	10	0.48668	0.16928	MYSORENSIS
784	September	Urban	Jaipur	13	46	15	10	0.48668	0.1587	MYSORENSIS
785	October	Urban	Jaipur	16	49	17	10	0.51842	0.17986	Intermediate
786	October	Urban	Jaipur	17	47	17	10	0.49726	0.17986	TYPE
787	October	Urban	Jaipur	17	49	16	10	0.51842	0.16928	TYPE
788	October	Urban	Jaipur	17	48	16	10	0.50784	0.16928	TYPE
789	October	Urban	Jaipur	16	49	17	10	0.51842	0.17986	Intermediate
790	October	Urban	Jaipur	17	50	17	10	0.529	0.17986	TYPE
791	October	Urban	Jaipur	17	49	17	10	0.51842	0.17986	TYPE
792	October	Urban	Jaipur	18	49	16	10	0.51842	0.16928	TYPE
793	October	Urban	Jaipur	16	50	17	10	0.529	0.17986	Intermediate
794	October	Urban	Jaipur	15	49	17	10	0.51842	0.17986	Intermediate
795	October	Urban	Jaipur	16	49	16	10	0.51842	0.16928	Intermediate
796	October	Urban	Jaipur	17	49	16	10	0.51842	0.16928	TYPE
797	October	Urban	Jaipur	18	49	17	10	0.51842	0.17986	TYPE
798	October	Urban	Jaipur	16	49	17	10	0.51842	0.17986	Intermediate
799	October	Urban	Jaipur	16	49	17	10	0.51842	0.17986	Intermediate
800	October	Urban	Jaipur	15	49	16	10	0.51842	0.16928	Intermediate
801	October	Urban	Jaipur	17	49	17	10	0.51842	0.17986	TYPE
802	October	Urban	Jaipur	17	48	17	10	0.50784	0.17986	TYPE
803	October	Urban	Jaipur	17	48	17	10	0.50784	0.17986	TYPE
804	October	Urban	Jaipur	15	46	18	10	0.48668	0.19044	Intermediate
805	October	Urban	Jaipur	16	49	16	10	0.51842	0.16928	Intermediate
806	October	Urban	Jaipur	17	48	16	10	0.50784	0.16928	TYPE
807	October	Urban	Jaipur	16	48	18	10	0.50784	0.19044	Intermediate
808	October	Urban	Jaipur	17	49	17	10	0.51842	0.17986	TYPE
809	October	Rural	Jasol Barmer	13	47	16	10	0.49726	0.16928	MYSORENSIS
810	October	Rural	Jasol Barmer	14	46	17	10	0.48668	0.17986	MYSORENSIS
811	October	Rural	Jasol Barmer	12	46	16	10	0.48668	0.16928	MYSORENSIS
812	October	Rural	Jasol Barmer	13	45	16	10	0.4761	0.16928	MYSORENSIS
813	October	Rural	Jasol Barmer	14	46	16	10	0.48668	0.16928	MYSORENSIS
814	October	Rural	Jasol Barmer	14	46	16	10	0.48668	0.16928	MYSORENSIS
815	October	Rural	Jasol Barmer	14	47	16	10	0.49726	0.16928	MYSORENSIS
816	October	Rural	Jasol Barmer	13	46	16	10	0.48668	0.16928	MYSORENSIS
817	October	Rural	Jasol Barmer	14	45	16	10	0.4761	0.16928	MYSORENSIS
818	October	Rural	Jasol Barmer	14	46	16	10	0.48668	0.16928	MYSORENSIS
819	October	Rural	Jasol Barmer	13	46	16	10	0.48668	0.16928	MYSORENSIS
820	October	Rural	Jasol Barmer	14	45	16	10	0.4761	0.16928	MYSORENSIS
821	October	Rural	Jasol Barmer	15	46	16	10	0.48668	0.16928	Intermediate
822	October	Rural	Jasol Barmer	14	46	17	10	0.48668	0.17986	MYSORENSIS
823	October	Rural	Jasol Barmer	14	46	16	10	0.48668	0.16928	MYSORENSIS
824	October	Rural	Jasol Barmer	14	46	16	10	0.48668	0.16928	MYSORENSIS
825	October	Rural	Jasol Barmer	13	46	16	10	0.48668	0.16928	MYSORENSIS
826	October	Rural	Jasol Barmer	14	46	15	10	0.48668	0.1587	MYSORENSIS
827	October	Rural	Jasol Barmer	15	45	16	10	0.4761	0.16928	Intermediate
828	October	Rural	Jasol Barmer	14	46	16	10	0.48668	0.16928	MYSORENSIS
829	October	Rural	Jasol Barmer	13	46	16	10	0.48668	0.16928	MYSORENSIS
830	October	Rural	Jasol Barmer	13	46	15	10	0.48668	0.1587	MYSORENSIS
831	October	Rural	Jasol Barmer	14	45	16	10	0.4761	0.16928	MYSORENSIS
832	October	Rural	Jasol Barmer	12	46	16	10	0.48668	0.16928	MYSORENSIS
833	October	Rural	Jasol Barmer	13	45	16	10	0.4761	0.16928	MYSORENSIS
834	October	Rural	Jasol Barmer	13	46	16	10	0.48668	0.16928	MYSORENSIS
835	October	Rural	Jasol Barmer	12	46	15	10	0.48668	0.1587	MYSORENSIS
836	October	Rural	Jasol Barmer	13	45	16	10	0.4761	0.16928	MYSORENSIS
837	October	Rural	Jasol Barmer	13	45	16	10	0.4761	0.16928	MYSORENSIS
838	October	Rural	Jasol Barmer	13	44	16	10	0.46552	0.16928	MYSORENSIS
839	January	Rural	Baitu (Barmer)	13	47	16	10	0.49726	0.16928	MYSORENSIS
840	January	Rural	Baitu (Barmer)	13	47	15	10	0.49726	0.1587	MYSORENSIS
841	January	Rural	Baitu (Barmer)	13	48	15	10	0.50784	0.1587	MYSORENSIS
842	January	Rural	Baitu (Barmer)	13	49	16	10	0.51842	0.16928	MYSORENSIS
843	January	Rural	Baitu (Barmer)	12	47	16	10	0.49726	0.16928	MYSORENSIS
844	January	Rural	Baitu (Barmer)	12	47	16	10	0.49726	0.16928	MYSORENSIS
845	January	Rural	Baitu (Barmer)	13	48	15	10	0.50784	0.1587	MYSORENSIS
846	January	Rural	Baitu (Barmer)	13	48	15	10	0.50784	0.1587	MYSORENSIS
847	January	Rural	Baitu (Barmer)	13	47	15	10	0.49726	0.1587	MYSORENSIS
848	January	Rural	Baitu (Barmer)	14	48	16	10	0.50784	0.16928	MYSORENSIS
849	January	Rural	Baitu (Barmer)	13	47	15	10	0.49726	0.1587	MYSORENSIS
850	January	Rural	Baitu (Barmer)	12	47	15	10	0.49726	0.1587	MYSORENSIS
851	January	Rural	Baitu (Barmer)	12	47	16	10	0.49726	0.16928	MYSORENSIS
852	January	Rural	Baitu (Barmer)	13	47	16	10	0.49726	0.16928	MYSORENSIS
853	January	Rural	Baitu (Barmer)	12	48	16	10	0.50784	0.16928	MYSORENSIS
854	January	Rural	Baitu (Barmer)	13	48	16	10	0.50784	0.16928	MYSORENSIS
855	January	Rural	Baitu (Barmer)	13	48	16	10	0.50784	0.16928	MYSORENSIS
856	January	Rural	Baitu (Barmer)	13	48	16	10	0.50784	0.16928	MYSORENSIS
857	January	Rural	Baitu (Barmer)	12	48	16	10	0.50784	0.16928	MYSORENSIS
858	January	Rural	Baitu (Barmer)	13	48	16	10	0.50784	0.16928	MYSORENSIS
859	February	urban	Public Park	14	47	16	10	0.49726	0.16928	MYSORENSIS
860	February	urban	Public Park	13	48	17	10	0.50784	0.17986	MYSORENSIS
861	February	urban	Public Park	14	49	17	10	0.51842	0.17986	MYSORENSIS
862	February	urban	Public Park	14	49	17	10	0.51842	0.17986	MYSORENSIS
863	February	urban	Public Park	13	49	16	10	0.51842	0.16928	MYSORENSIS
864	February	urban	Public Park	13	49	17	10	0.51842	0.17986	MYSORENSIS
865	February	urban	Public Park	14	48	16	10	0.50784	0.16928	MYSORENSIS
866	February	urban	Public Park	14	49	16	10	0.51842	0.16928	MYSORENSIS
867	February	urban	Public Park	14	48	16	10	0.50784	0.16928	MYSORENSIS
868	February	urban	Public Park	13	48	17	10	0.50784	0.17986	MYSORENSIS
869	November	urban	Public Park	13	47	16	10	0.49726	0.16928	MYSORENSIS
870	November	urban	Public Park	13	46	16	10	0.48668	0.16928	MYSORENSIS
871	November	urban	Public Park	12	47	17	10	0.49726	0.17986	MYSORENSIS
872	November	urban	Public Park	13	45	16	10	0.4761	0.16928	MYSORENSIS
873	November	urban	Public Park	13	47	16	10	0.49726	0.16928	MYSORENSIS
874	November	urban	Public Park	14	47	16	10	0.49726	0.16928	MYSORENSIS
875	November	urban	Public Park	13	47	16	10	0.49726	0.16928	MYSORENSIS
876	November	urban	Public Park	13	46	17	10	0.48668	0.17986	MYSORENSIS
877	November	urban	Public Park	12	47	16	10	0.49726	0.16928	MYSORENSIS
878	November	urban	Public Park	13	47	16	10	0.49726	0.16928	MYSORENSIS
879	November	urban	Public Park	13	46	16	10	0.48668	0.16928	MYSORENSIS
880	November	urban	Public Park	12	47	16	10	0.49726	0.16928	MYSORENSIS
881	March	Rural	Baitu (Barmer)	14	46	16	10	0.48668	0.16928	MYSORENSIS
882	March	Rural	Baitu (Barmer)	14	47	17	10	0.49726	0.17986	MYSORENSIS
883	March	Rural	Baitu (Barmer)	15	46	16	10	0.48668	0.16928	Intermediate
884	March	Rural	Baitu (Barmer)	15	47	16	10	0.49726	0.16928	Intermediate
885	March	Rural	Baitu (Barmer)	14	46	16	10	0.48668	0.16928	MYSORENSIS
886	March	Rural	Baitu (Barmer)	15	47	16	10	0.49726	0.16928	Intermediate
887	March	Rural	Baitu (Barmer)	14	48	16	10	0.50784	0.16928	MYSORENSIS
888	March	Rural	Baitu (Barmer)	14	47	16	10	0.49726	0.16928	MYSORENSIS
889	March	Rural	Baitu (Barmer)	14	46	17	10	0.48668	0.17986	MYSORENSIS
890	March	Rural	Baitu (Barmer)	15	48	17	10	0.50784	0.17986	Intermediate
891	March	Rural	Baitu (Barmer)	14	47	16	10	0.49726	0.16928	MYSORENSIS
892	March	Rural	Baitu (Barmer)	14	47	16	10	0.49726	0.16928	MYSORENSIS
893	April	urban	Public Park	15	51	17	10	0.53958	0.17986	Intermediate
894	April	urban	Public Park	15	52	18	10	0.55016	0.19044	Intermediate
895	April	urban	Public Park	16	53	17	10	0.56074	0.17986	Intermediate
896	April	urban	Public Park	14	52	18	10	0.55016	0.19044	MYSORENSIS
897	April	urban	Public Park	16	50	17	10	0.529	0.17986	Intermediate
898	April	urban	Public Park	15	53	16	10	0.56074	0.16928	Intermediate
899	April	urban	Public Park	15	53	17	10	0.56074	0.17986	Intermediate
900	April	urban	Public Park	15	52	16	10	0.55016	0.16928	Intermediate
901	April	urban	Public Park	16	51	17	10	0.53958	0.17986	Intermediate
902	April	urban	Public Park	15	52	17	10	0.55016	0.17986	Intermediate
903	April	urban	Public Park	15	52	17	10	0.55016	0.17986	Intermediate
904	April	urban	Public Park	16	52	17	10	0.55016	0.17986	Intermediate
905	April	Rural	Baitu (Barmer)	13	46	15	10	0.48668	0.1587	MYSORENSIS
906	April	Rural	Baitu (Barmer)	14	45	16	10	0.4761	0.16928	MYSORENSIS
907	April	Rural	Baitu (Barmer)	14	47	15	10	0.49726	0.1587	MYSORENSIS
908	April	Rural	Baitu (Barmer)	15	46	15	10	0.48668	0.1587	Intermediate
909	April	Rural	Baitu (Barmer)	14	46	16	10	0.48668	0.16928	MYSORENSIS
910	April	Rural	Baitu (Barmer)	13	47	16	10	0.49726	0.16928	MYSORENSIS
911	April	Rural	Baitu (Barmer)	13	46	15	10	0.48668	0.1587	MYSORENSIS
912	April	Rural	Baitu (Barmer)	14	45	16	10	0.4761	0.16928	MYSORENSIS
913	April	Rural	Baitu (Barmer)	15	45	15	10	0.4761	0.1587	Intermediate
914	April	Rural	Baitu (Barmer)	14	46	15	10	0.48668	0.1587	MYSORENSIS
915	April	Rural	Baitu (Barmer)	14	46	16	10	0.48668	0.16928	MYSORENSIS
916	April	Rural	Baitu (Barmer)	13	45	16	10	0.4761	0.16928	MYSORENSIS
917	November	Rural	Jhalamand	13	47	16	10	0.49726	0.16928	MYSORENSIS
918	November	Rural	Jhalamand	14	48	16	10	0.50784	0.16928	MYSORENSIS
919	November	Rural	Jhalamand	13	50	17	10	0.529	0.17986	MYSORENSIS
920	November	Rural	Jhalamand	13	48	16	10	0.50784	0.16928	MYSORENSIS
921	November	Rural	Jhalamand	14	47	16	10	0.49726	0.16928	MYSORENSIS
922	November	Rural	Jhalamand	13	48	17	10	0.50784	0.17986	MYSORENSIS
923	November	Rural	Jhalamand	13	48	16	10	0.50784	0.16928	MYSORENSIS
924	November	Rural	Jhalamand	14	47	16	10	0.49726	0.16928	MYSORENSIS
925	November	Rural	Jhalamand	13	47	16	10	0.49726	0.16928	MYSORENSIS
926	November	Rural	Jhalamand	14	48	17	10	0.50784	0.17986	MYSORENSIS
927	November	Rural	Jhalamand	13	48	16	10	0.50784	0.16928	MYSORENSIS
928	November	Rural	Jhalamand	13	47	17	10	0.49726	0.17986	MYSORENSIS
929	November	Rural	Jhalamand	14	48	17	10	0.50784	0.17986	MYSORENSIS
930	November	Rural	Jhalamand	14	47	16	10	0.49726	0.16928	MYSORENSIS
931	November	Rural	Jhalamand	14	48	16	10	0.50784	0.16928	MYSORENSIS
932	November	Rural	Jhalamand	14	47	16	10	0.49726	0.16928	MYSORENSIS
933	November	Rural	Jhalamand	13	48	16	10	0.50784	0.16928	MYSORENSIS
934	November	Rural	Jhalamand	12	47	16	10	0.49726	0.16928	MYSORENSIS
935	November	Rural	Jhalamand	13	46	16	10	0.48668	0.16928	MYSORENSIS
936	November	Rural	Jhalamand	12	48	15	10	0.50784	0.1587	MYSORENSIS
937	November	Rural	Jhalamand	12	47	15	10	0.49726	0.1587	MYSORENSIS
938	November	Rural	Jhalamand	13	48	16	10	0.50784	0.16928	MYSORENSIS
939	November	Rural	Jhalamand	13	48	16	10	0.50784	0.16928	MYSORENSIS
940	November	Rural	Jhalamand	14	47	16	10	0.49726	0.16928	MYSORENSIS
941	November	Rural	Jhalamand	12	46	16	10	0.48668	0.16928	MYSORENSIS
942	November	Rural	Jhalamand	13	48	15	10	0.50784	0.1587	MYSORENSIS
943	November	Rural	Jhalamand	13	49	15	10	0.51842	0.1587	MYSORENSIS
944	November	Rural	Jhalamand	13	48	16	10	0.50784	0.16928	MYSORENSIS
945	November	urban	Public Park	15	52	16	10	0.55016	0.16928	Intermediate
946	November	urban	Public Park	16	53	15	10	0.56074	0.1587	Intermediate
947	November	urban	Public Park	15	51	16	10	0.53958	0.16928	Intermediate
948	November	urban	Public Park	14	52	17	10	0.55016	0.17986	MYSORENSIS
949	November	urban	Public Park	15	53	16	10	0.56074	0.16928	Intermediate
950	November	urban	Public Park	15	52	16	10	0.55016	0.16928	Intermediate
951	November	urban	Public Park	15	52	16	10	0.55016	0.16928	Intermediate
952	November	urban	Public Park	15	52	16	10	0.55016	0.16928	Intermediate
953	November	urban	Public Park	16	53	15	10	0.56074	0.1587	Intermediate
954	November	urban	Public Park	15	52	16	10	0.55016	0.16928	Intermediate
955	November	urban	Public Park	15	53	15	10	0.56074	0.1587	Intermediate
956	November	urban	Public Park	15	52	15	10	0.55016	0.1587	Intermediate
957	November	urban	Public Park	15	51	16	10	0.53958	0.16928	Intermediate
958	November	urban	Public Park	16	52	17	10	0.55016	0.17986	Intermediate
959	November	urban	Public Park	15	51	16	10	0.53958	0.16928	Intermediate
960	November	urban	Public Park	16	51	17	10	0.53958	0.17986	Intermediate
961	November	urban	Public Park	15	51	16	10	0.53958	0.16928	Intermediate
962	November	urban	Public Park	15	51	16	10	0.53958	0.16928	Intermediate
963	November	urban	Public Park	16	51	17	10	0.53958	0.17986	Intermediate
964	November	urban	Public Park	15	51	16	10	0.53958	0.16928	Intermediate
965	November	urban	Public Park	16	51	17	10	0.53958	0.17986	Intermediate
966	November	urban	Public Park	16	52	16	10	0.55016	0.16928	Intermediate
967	November	urban	Public Park	15	51	16	10	0.53958	0.16928	Intermediate
968	November	urban	Public Park	15	52	16	10	0.55016	0.16928	Intermediate
969	November	urban	Public Park	14	50	16	10	0.529	0.16928	MYSORENSIS
970	November	urban	Public Park	15	51	17	10	0.53958	0.17986	Intermediate
971	November	urban	Public Park	15	52	16	10	0.55016	0.16928	Intermediate
972	November	urban	Kheme ka Kua	14	46	16	10	0.48668	0.16928	MYSORENSIS
973	November	urban	Kheme ka Kua	13	45	16	10	0.4761	0.16928	MYSORENSIS
974	November	urban	Kheme ka Kua	15	46	16	10	0.48668	0.16928	Intermediate
975	November	urban	Kheme ka Kua	15	46	16	10	0.48668	0.16928	Intermediate
976	November	urban	Kheme ka Kua	14	46	16	10	0.48668	0.16928	MYSORENSIS
977	November	urban	Kheme ka Kua	15	46	16	10	0.48668	0.16928	Intermediate
978	November	urban	Kheme ka Kua	15	46	15	10	0.48668	0.1587	Intermediate
979	November	urban	Kheme ka Kua	14	46	16	10	0.48668	0.16928	MYSORENSIS
980	November	urban	Kheme ka Kua	15	46	16	10	0.48668	0.16928	Intermediate
981	November	urban	Kheme ka Kua	16	46	15	10	0.48668	0.1587	Intermediate
982	November	urban	Kheme ka Kua	15	46	16	10	0.48668	0.16928	Intermediate
983	November	urban	Kheme ka Kua	15	46	16	10	0.48668	0.16928	Intermediate
984	November	urban	University	13	48	16	10	0.50784	0.16928	MYSORENSIS
985	November	urban	University	13	48	16	10	0.50784	0.16928	MYSORENSIS
986	November	urban	University	13	48	16	10	0.50784	0.16928	MYSORENSIS
987	November	urban	University	14	49	16	10	0.51842	0.16928	MYSORENSIS
988	November	urban	University	12	48	16	10	0.50784	0.16928	MYSORENSIS
989	November	urban	University	13	48	15	10	0.50784	0.1587	MYSORENSIS
990	November	urban	University	13	49	16	10	0.51842	0.16928	MYSORENSIS
991	November	urban	University	13	49	16	10	0.51842	0.16928	MYSORENSIS
992	November	urban	University	13	48	16	10	0.50784	0.16928	MYSORENSIS
993	November	urban	University	14	48	15	10	0.50784	0.1587	MYSORENSIS
994	November	urban	Kheme ka Kua	13	48	15	10	0.50784	0.1587	MYSORENSIS
995	November	urban	Kheme ka Kua	13	47	16	10	0.49726	0.16928	MYSORENSIS
996	November	urban	Kheme ka Kua	14	46	16	10	0.48668	0.16928	MYSORENSIS
997	November	urban	Kheme ka Kua	13	46	16	10	0.48668	0.16928	MYSORENSIS
998	November	urban	Kheme ka Kua	13	47	15	10	0.49726	0.1587	MYSORENSIS
999	November	urban	Kheme ka Kua	13	46	16	10	0.48668	0.16928	MYSORENSIS
1000	November	urban	Kheme ka Kua	13	46	16	10	0.48668	0.16928	MYSORENSIS
1001	November	urban	Kheme ka Kua	13	47	15	10	0.49726	0.1587	MYSORENSIS
1002	November	urban	Kheme ka Kua	13	48	15	10	0.50784	0.1587	MYSORENSIS
1003	November	urban	Kheme ka Kua	14	46	16	10	0.48668	0.16928	MYSORENSIS
1004	November	urban	Kheme ka Kua	13	46	15	10	0.48668	0.1587	MYSORENSIS
1005	November	urban	Kheme ka Kua	13	47	15	10	0.49726	0.1587	MYSORENSIS
1006	November	urban	Kheme ka Kua	13	46	16	10	0.48668	0.16928	MYSORENSIS
1007	November	urban	Kheme ka Kua	13	46	16	10	0.48668	0.16928	MYSORENSIS
1008	November	urban	Kheme ka Kua	13	46	15	10	0.48668	0.1587	MYSORENSIS
1009	November	urban	Kheme ka Kua	14	47	15	10	0.49726	0.1587	MYSORENSIS
1010	November	urban	Kheme ka Kua	13	48	16	10	0.50784	0.16928	MYSORENSIS
1011	November	urban	Kheme ka Kua	13	46	15	10	0.48668	0.1587	MYSORENSIS
1012	November	urban	Kheme ka Kua	13	47	16	10	0.49726	0.16928	MYSORENSIS
1013	November	urban	Kheme ka Kua	14	46	16	10	0.48668	0.16928	MYSORENSIS
1014	November	urban	Kheme ka Kua	13	47	16	10	0.49726	0.16928	MYSORENSIS
1015	November	urban	Kheme ka Kua	13	46	15	10	0.48668	0.1587	MYSORENSIS
1016	November	urban	Kheme ka Kua	13	46	15	10	0.48668	0.1587	MYSORENSIS
1017	November	urban	Kheme ka Kua	13	46	16	10	0.48668	0.16928	MYSORENSIS
1018	November	urban	Shasrti Circle	12	47	15	10	0.49726	0.1587	MYSORENSIS
1019	November	urban	Shasrti Circle	12	47	16	10	0.49726	0.16928	MYSORENSIS
1020	November	urban	Shasrti Circle	12	46	16	10	0.48668	0.16928	MYSORENSIS
1021	November	urban	Shasrti Circle	13	47	15	10	0.49726	0.1587	MYSORENSIS
1022	November	urban	Shasrti Circle	12	46	16	10	0.48668	0.16928	MYSORENSIS
1023	November	urban	Shasrti Circle	12	47	15	10	0.49726	0.1587	MYSORENSIS
1024	November	urban	Shasrti Circle	13	47	14	10	0.49726	0.14812	MYSORENSIS
1025	November	urban	Shasrti Circle	12	46	15	10	0.48668	0.1587	MYSORENSIS
1026	November	urban	Shasrti Circle	12	46	15	10	0.48668	0.1587	MYSORENSIS
1027	November	urban	Shasrti Circle	12	47	16	10	0.49726	0.16928	MYSORENSIS
1028	November	urban	Shasrti Circle	13	46	16	10	0.48668	0.16928	MYSORENSIS
1029	November	urban	Shasrti Circle	12	46	16	10	0.48668	0.16928	MYSORENSIS
1030	November	urban	Shasrti Circle	12	47	16	10	0.49726	0.16928	MYSORENSIS
1031	November	urban	Shasrti Circle	12	46	16	10	0.48668	0.16928	MYSORENSIS
1032	November	urban	Kheme ka Kua	13	46	16	10	0.48668	0.16928	MYSORENSIS
1033	November	urban	Kheme ka Kua	14	46	15	10	0.48668	0.1587	MYSORENSIS
1034	November	urban	Kheme ka Kua	15	45	15	10	0.4761	0.1587	Intermediate
1035	November	urban	Kheme ka Kua	15	46	16	10	0.48668	0.16928	Intermediate
1036	November	urban	Kheme ka Kua	14	46	16	10	0.48668	0.16928	MYSORENSIS
1037	November	urban	Kheme ka Kua	13	45	15	10	0.4761	0.1587	MYSORENSIS
1038	November	urban	Kheme ka Kua	12	47	15	10	0.49726	0.1587	MYSORENSIS
1039	November	urban	Kheme ka Kua	15	46	16	10	0.48668	0.16928	Intermediate
1040	November	urban	Kheme ka Kua	15	45	16	10	0.4761	0.16928	Intermediate
1041	November	urban	Kheme ka Kua	14	46	15	10	0.48668	0.1587	MYSORENSIS
1042	November	urban	Kheme ka Kua	13	47	15	10	0.49726	0.1587	MYSORENSIS
1043	November	urban	Kheme ka Kua	15	47	16	10	0.49726	0.16928	Intermediate
1044	November	urban	Kheme ka Kua	14	46	15	10	0.48668	0.1587	MYSORENSIS
1045	November	urban	Kheme ka Kua	14	45	16	10	0.4761	0.16928	MYSORENSIS
1046	November	urban	Shasrti Circle	12	46	15	10	0.48668	0.1587	MYSORENSIS
1047	November	urban	Shasrti Circle	12	46	15	10	0.48668	0.1587	MYSORENSIS
1048	November	urban	Shasrti Circle	11	46	14	10	0.48668	0.14812	MYSORENSIS
1049	November	urban	Shasrti Circle	12	45	16	10	0.4761	0.16928	MYSORENSIS
1050	November	urban	Shasrti Circle	13	46	15	10	0.48668	0.1587	MYSORENSIS
1051	November	urban	Shasrti Circle	12	45	15	10	0.4761	0.1587	MYSORENSIS
1052	November	urban	Shasrti Circle	12	46	15	10	0.48668	0.1587	MYSORENSIS
1053	November	urban	Shasrti Circle	13	45	15	10	0.4761	0.1587	MYSORENSIS
1054	November	urban	Shasrti Circle	12	46	15	10	0.48668	0.1587	MYSORENSIS
1055	November	urban	Shasrti Circle	13	45	15	10	0.4761	0.1587	MYSORENSIS
1056	November	urban	Shasrti Circle	12	44	14	10	0.46552	0.14812	MYSORENSIS
1057	November	urban	Shasrti Circle	12	45	16	10	0.4761	0.16928	MYSORENSIS
1058	November	urban	Shasrti Circle	13	46	15	10	0.48668	0.1587	MYSORENSIS
1059	November	urban	Shasrti Circle	13	45	16	10	0.4761	0.16928	MYSORENSIS
1060	November	urban	Shasrti Circle	11	44	16	10	0.46552	0.16928	MYSORENSIS
1061	November	urban	Shasrti Circle	12	44	16	10	0.46552	0.16928	MYSORENSIS
1062	November	urban	University	14	46	15	10	0.48668	0.1587	MYSORENSIS
1063	November	urban	University	13	46	15	10	0.48668	0.1587	MYSORENSIS
1064	November	urban	University	14	45	15	10	0.4761	0.1587	MYSORENSIS
1065	November	urban	University	14	46	15	10	0.48668	0.1587	MYSORENSIS
1066	November	urban	University	13	46	14	10	0.48668	0.14812	MYSORENSIS
1067	November	urban	University	13	46	16	10	0.48668	0.16928	MYSORENSIS
1068	November	urban	University	14	46	15	10	0.48668	0.1587	MYSORENSIS
1069	November	urban	University	14	45	15	10	0.4761	0.1587	MYSORENSIS
1070	November	urban	University	13	45	15	10	0.4761	0.1587	MYSORENSIS
1071	November	urban	University	14	46	15	10	0.48668	0.1587	MYSORENSIS
1072	November	urban	University	14	46	15	10	0.48668	0.1587	MYSORENSIS
1073	November	urban	University	13	45	15	10	0.4761	0.1587	MYSORENSIS
1074	May	rural	Mandor	14	51	15	10	0.53958	0.1587	MYSORENSIS
1075	May	rural	Mandor	13	52	16	10	0.55016	0.16928	MYSORENSIS
1076	May	rural	Mandor	14	51	16	10	0.53958	0.16928	MYSORENSIS
1077	May	rural	Mandor	15	52	15	10	0.55016	0.1587	Intermediate
1078	May	rural	Mandor	13	51	16	10	0.53958	0.16928	MYSORENSIS
1079	May	rural	Mandor	14	52	15	10	0.55016	0.1587	MYSORENSIS
1080	May	rural	Mandor	14	51	15	10	0.53958	0.1587	MYSORENSIS
1081	May	rural	Mandor	13	50	16	10	0.529	0.16928	MYSORENSIS
1082	May	rural	Mandor	13	51	16	10	0.53958	0.16928	MYSORENSIS
1083	May	rural	Mandor	14	51	15	10	0.53958	0.1587	MYSORENSIS
1084	May	rural	Mandor	14	52	15	10	0.55016	0.1587	MYSORENSIS
1085	May	rural	Mandor	15	50	15	10	0.529	0.1587	Intermediate
1086	May	Rural	Baitu (Barmer)	11	46	14	10	0.48668	0.14812	MYSORENSIS
1087	May	Rural	Baitu (Barmer)	12	47	15	10	0.49726	0.1587	MYSORENSIS
1088	May	Rural	Baitu (Barmer)	11	46	15	10	0.48668	0.1587	MYSORENSIS
1089	May	Rural	Baitu (Barmer)	12	47	15	10	0.49726	0.1587	MYSORENSIS
1090	May	Rural	Baitu (Barmer)	12	46	16	10	0.48668	0.16928	MYSORENSIS
1091	May	Rural	Baitu (Barmer)	12	48	15	10	0.50784	0.1587	MYSORENSIS
1092	May	Rural	Baitu (Barmer)	11	47	15	10	0.49726	0.1587	MYSORENSIS
1093	May	Rural	Baitu (Barmer)	11	46	15	10	0.48668	0.1587	MYSORENSIS
1094	May	Rural	Baitu (Barmer)	12	47	14	10	0.49726	0.14812	MYSORENSIS
1095	May	Rural	Baitu (Barmer)	12	48	15	10	0.50784	0.1587	MYSORENSIS
1096	May	Rural	Baitu (Barmer)	12	46	15	10	0.48668	0.1587	MYSORENSIS
1097	May	Rural	Baitu (Barmer)	11	46	15	10	0.48668	0.1587	MYSORENSIS
1098	May	Rural	Baitu (Barmer)	12	48	15	10	0.50784	0.1587	MYSORENSIS
1099	May	Rural	Baitu (Barmer)	12	47	15	10	0.49726	0.1587	MYSORENSIS
1100	August	urban	Kheme ka Kua	16	50	17	10	0.529	0.17986	Intermediate
1101	August	urban	Kheme ka Kua	15	51	16	10	0.53958	0.16928	Intermediate
1102	August	urban	Kheme ka Kua	15	50	16	10	0.529	0.16928	Intermediate
1103	August	urban	Kheme ka Kua	15	50	17	10	0.529	0.17986	Intermediate
1104	August	urban	Kheme ka Kua	16	49	16	10	0.51842	0.16928	Intermediate
1105	August	urban	Kheme ka Kua	15	50	15	10	0.529	0.1587	Intermediate
1106	August	urban	Kheme ka Kua	14	49	16	10	0.51842	0.16928	MYSORENSIS
1107	August	urban	Kheme ka Kua	16	50	16	10	0.529	0.16928	Intermediate
1108	August	urban	Kheme ka Kua	15	49	16	10	0.51842	0.16928	Intermediate
1109	August	urban	Kheme ka Kua	16	50	16	10	0.529	0.16928	Intermediate
1110	August	urban	Kheme ka Kua	15	50	16	10	0.529	0.16928	Intermediate
1111	August	urban	Kheme ka Kua	14	51	15	10	0.53958	0.1587	MYSORENSIS
1112	January	urban	Public Park	13	49	16	10	0.51842	0.16928	MYSORENSIS
1113	January	urban	Public Park	13	49	16	10	0.51842	0.16928	MYSORENSIS
1114	January	urban	Public Park	12	48	15	10	0.50784	0.1587	MYSORENSIS
1115	January	urban	Public Park	14	49	15	10	0.51842	0.1587	MYSORENSIS
1116	January	urban	Public Park	14	50	16	10	0.529	0.16928	MYSORENSIS
1117	January	urban	Public Park	13	50	15	10	0.529	0.1587	MYSORENSIS
1118	January	urban	Public Park	14	49	16	10	0.51842	0.16928	MYSORENSIS
1119	January	urban	Public Park	13	49	15	10	0.51842	0.1587	MYSORENSIS
1120	January	urban	Public Park	13	48	15	10	0.50784	0.1587	MYSORENSIS
1121	January	urban	Public Park	13	50	16	10	0.529	0.16928	MYSORENSIS
1122	January	urban	Public Park	15	52	16	10	0.55016	0.16928	Intermediate
1123	January	urban	Public Park	14	51	16	10	0.53958	0.16928	MYSORENSIS
1124	January	urban	Public Park	15	51	16	10	0.53958	0.16928	Intermediate
1125	January	urban	Public Park	14	54	17	10	0.57132	0.17986	MYSORENSIS
1126	January	urban	Public Park	15	53	16	10	0.56074	0.16928	Intermediate
1127	January	urban	Public Park	14	52	17	10	0.55016	0.17986	MYSORENSIS
1128	January	urban	Public Park	14	53	17	10	0.56074	0.17986	MYSORENSIS
1129	January	urban	Public Park	14	52	16	10	0.55016	0.16928	MYSORENSIS
1130	January	urban	Public Park	15	52	16	10	0.55016	0.16928	Intermediate
1131	January	urban	Public Park	16	52	16	10	0.55016	0.16928	Intermediate
1132	January	urban	Public Park	15	51	16	10	0.53958	0.16928	Intermediate
1133	January	urban	Public Park	15	52	17	10	0.55016	0.17986	Intermediate
1134	January	urban	Public Park	16	50	17	10	0.529	0.17986	Intermediate
1135	January	urban	Public Park	16	51	16	10	0.53958	0.16928	Intermediate
1136	January	urban	Public Park	16	52	16	10	0.55016	0.16928	Intermediate
1137	January	urban	Public Park	15	51	17	10	0.53958	0.17986	Intermediate
1138	January	urban	Public Park	15	51	16	10	0.53958	0.16928	Intermediate
1139	January	urban	Public Park	16	52	17	10	0.55016	0.17986	Intermediate
1140	January	urban	Public Park	15	52	16	10	0.55016	0.16928	Intermediate
1141	January	urban	Public Park	17	50	17	10	0.529	0.17986	TYPE
1142	January	urban	Public Park	16	51	16	10	0.53958	0.16928	Intermediate
1143	January	urban	Public Park	16	52	16	10	0.55016	0.16928	Intermediate
1144	January	urban	Public Park	15	50	17	10	0.529	0.17986	Intermediate
1145	January	urban	Public Park	14	51	17	10	0.53958	0.17986	MYSORENSIS
1146	july	urban	Public Park	16	51	17	10	0.53958	0.17986	Intermediate
1147	july	urban	Public Park	17	51	16	10	0.53958	0.16928	TYPE
1148	july	urban	Public Park	16	51	17	10	0.53958	0.17986	Intermediate
1149	july	urban	Public Park	17	50	16	10	0.529	0.16928	TYPE
1150	july	urban	Public Park	15	51	16	10	0.53958	0.16928	Intermediate
1151	july	urban	Public Park	17	50	16	10	0.529	0.16928	TYPE
1152	july	urban	Public Park	17	51	17	10	0.53958	0.17986	TYPE
1153	july	urban	Public Park	16	50	16	10	0.529	0.16928	Intermediate
1154	july	urban	Public Park	17	51	16	10	0.53958	0.16928	TYPE
1155	july	urban	Public Park	16	52	17	10	0.55016	0.17986	Intermediate
1156	November	urban	Public Park	15	51	16	10	0.53958	0.16928	Intermediate
1157	November	urban	Public Park	16	51	16	10	0.53958	0.16928	Intermediate
1158	November	urban	Public Park	16	51	17	10	0.53958	0.17986	Intermediate
1159	November	urban	Public Park	16	51	16	10	0.53958	0.16928	Intermediate
1160	November	urban	Public Park	16	50	17	10	0.529	0.17986	Intermediate
1161	November	urban	Public Park	16	50	17	10	0.529	0.17986	Intermediate
1162	November	urban	Public Park	17	51	17	10	0.53958	0.17986	TYPE
1163	November	urban	Public Park	17	51	17	10	0.53958	0.17986	TYPE
1164	November	urban	Public Park	16	52	16	10	0.55016	0.16928	Intermediate
1165	November	urban	Public Park	16	51	16	10	0.53958	0.16928	Intermediate
1166	December	urban	Public Park	14	54	17	10	0.57132	0.17986	MYSORENSIS
1167	December	urban	Public Park	14	54	17	10	0.57132	0.17986	MYSORENSIS
1168	December	urban	Public Park	13	54	17	10	0.57132	0.17986	MYSORENSIS
1169	December	urban	Public Park	14	54	17	10	0.57132	0.17986	MYSORENSIS
1170	December	urban	Public Park	14	53	17	10	0.56074	0.17986	MYSORENSIS
1171	December	urban	Public Park	13	53	17	10	0.56074	0.17986	MYSORENSIS
1172	December	urban	Public Park	14	54	17	10	0.57132	0.17986	MYSORENSIS
1173	December	urban	Public Park	14	54	17	10	0.57132	0.17986	MYSORENSIS
1174	December	urban	Public Park	15	52	17	10	0.55016	0.17986	Intermediate
1175	December	urban	Public Park	15	52	17	10	0.55016	0.17986	Intermediate
1176	December	urban	Public Park	15	52	17	10	0.55016	0.17986	Intermediate
1177	December	urban	Public Park	14	51	17	10	0.53958	0.17986	MYSORENSIS
1178	December	urban	Public Park	15	52	18	10	0.55016	0.19044	Intermediate
1179	December	urban	Public Park	13	55	18	10	0.5819	0.19044	MYSORENSIS
1180	December	urban	Kheme ka Kua	15	49	18	10	0.51842	0.19044	Intermediate
1181	December	urban	Kheme ka Kua	14	50	18	10	0.529	0.19044	MYSORENSIS
1182	December	urban	Kheme ka Kua	14	50	17	10	0.529	0.17986	MYSORENSIS
1183	December	urban	Kheme ka Kua	15	49	18	10	0.51842	0.19044	Intermediate
1184	December	urban	Kheme ka Kua	14	49	18	10	0.51842	0.19044	MYSORENSIS
1185	December	urban	Kheme ka Kua	15	49	17	10	0.51842	0.17986	Intermediate
1186	December	urban	Kheme ka Kua	14	49	18	10	0.51842	0.19044	MYSORENSIS
1187	December	urban	Kheme ka Kua	12	48	18	10	0.50784	0.19044	MYSORENSIS
1188	December	urban	Kheme ka Kua	14	48	18	10	0.50784	0.19044	MYSORENSIS
1189	December	urban	Kheme ka Kua	14	49	18	10	0.51842	0.19044	MYSORENSIS
1190	February	urban	Kheme ka Kua	13	49	17	10	0.51842	0.17986	MYSORENSIS
1191	February	urban	Kheme ka Kua	14	50	16	10	0.529	0.16928	MYSORENSIS
1192	February	urban	Kheme ka Kua	14	50	17	10	0.529	0.17986	MYSORENSIS
1193	February	urban	Kheme ka Kua	14	48	17	10	0.50784	0.17986	MYSORENSIS
1194	February	urban	Kheme ka Kua	14	49	17	10	0.51842	0.17986	MYSORENSIS
1195	February	urban	Kheme ka Kua	13	50	17	10	0.529	0.17986	MYSORENSIS
1196	February	urban	Kheme ka Kua	14	50	16	10	0.529	0.16928	MYSORENSIS
1197	February	urban	Kheme ka Kua	14	49	17	10	0.51842	0.17986	MYSORENSIS
1198	February	urban	Kheme ka Kua	14	49	17	10	0.51842	0.17986	MYSORENSIS
1199	February	urban	Kheme ka Kua	14	50	16	10	0.529	0.16928	MYSORENSIS
1200	February	urban	Public Park	14	49	17	10	0.51842	0.17986	MYSORENSIS
1201	February	urban	Public Park	14	49	17	10	0.51842	0.17986	MYSORENSIS
1202	February	urban	Public Park	14	50	16	10	0.529	0.16928	MYSORENSIS
1203	February	urban	Public Park	13	49	17	10	0.51842	0.17986	MYSORENSIS
1204	February	urban	Public Park	13	50	17	10	0.529	0.17986	MYSORENSIS
1205	February	urban	Public Park	14	50	16	10	0.529	0.16928	MYSORENSIS
1206	February	urban	Public Park	14	51	17	10	0.53958	0.17986	MYSORENSIS
1207	February	urban	Public Park	14	49	17	10	0.51842	0.17986	MYSORENSIS
1208	February	urban	Public Park	15	51	17	10	0.53958	0.17986	Intermediate
1209	February	urban	Public Park	14	50	16	10	0.529	0.16928	MYSORENSIS
1210	February	urban	Kheme ka Kua	16	48	16	10	0.50784	0.16928	Intermediate
1211	February	urban	Kheme ka Kua	16	50	16	10	0.529	0.16928	Intermediate
1212	February	urban	Kheme ka Kua	17	49	17	10	0.51842	0.17986	TYPE
1213	February	urban	Kheme ka Kua	16	49	16	10	0.51842	0.16928	Intermediate
1214	February	urban	Kheme ka Kua	17	48	16	10	0.50784	0.16928	TYPE
1215	February	urban	Kheme ka Kua	16	49	16	10	0.51842	0.16928	Intermediate
1216	February	urban	Kheme ka Kua	15	49	17	10	0.51842	0.17986	Intermediate
1217	February	urban	Kheme ka Kua	17	48	16	10	0.50784	0.16928	TYPE
1218	February	urban	Kheme ka Kua	16	49	16	10	0.51842	0.16928	Intermediate
1219	February	urban	Kheme ka Kua	16	50	16	10	0.529	0.16928	Intermediate
1220	February	urban	Public Park	16	48	16	10	0.50784	0.16928	Intermediate
1221	February	urban	Public Park	16	49	16	10	0.51842	0.16928	Intermediate
1222	February	urban	Public Park	17	48	17	10	0.50784	0.17986	TYPE
1223	February	urban	Public Park	16	49	16	10	0.51842	0.16928	Intermediate
1224	February	urban	Public Park	15	50	17	10	0.529	0.17986	Intermediate
1225	February	urban	Public Park	16	48	17	10	0.50784	0.17986	Intermediate
1226	February	urban	Public Park	16	49	17	10	0.51842	0.17986	Intermediate
1227	February	urban	Public Park	15	48	17	10	0.50784	0.17986	Intermediate
1228	February	urban	Public Park	16	49	16	10	0.51842	0.16928	Intermediate
1229	February	urban	Public Park	16	48	17	10	0.50784	0.17986	Intermediate
1230	February	urban	Public Park	14	50	17	10	0.529	0.17986	MYSORENSIS
1231	February	urban	Public Park	15	49	17	10	0.51842	0.17986	Intermediate
1232	February	urban	Public Park	16	50	18	10	0.529	0.19044	Intermediate
1233	February	urban	Public Park	15	50	17	10	0.529	0.17986	Intermediate
1234	February	urban	Public Park	15	49	17	10	0.51842	0.17986	Intermediate
1235	February	urban	Public Park	16	49	18	10	0.51842	0.19044	Intermediate
1236	February	urban	Public Park	14	50	18	10	0.529	0.19044	MYSORENSIS
1237	February	urban	Public Park	15	50	18	10	0.529	0.19044	Intermediate
1238	February	urban	Public Park	15	49	18	10	0.51842	0.19044	Intermediate
1239	February	urban	Public Park	16	49	18	10	0.51842	0.19044	Intermediate
1240	February	urban	Public Park	15	49	17	10	0.51842	0.17986	Intermediate
1241	February	urban	Public Park	15	50	18	10	0.529	0.19044	Intermediate
1242	February	urban	Public Park	16	51	18	10	0.53958	0.19044	Intermediate
1243	February	urban	Public Park	16	50	18	10	0.529	0.19044	Intermediate
1244	February	urban	Public Park	16	49	18	10	0.51842	0.19044	Intermediate
1245	February	urban	Public Park	16	49	17	10	0.51842	0.17986	Intermediate
1246	February	urban	Public Park	15	49	17	10	0.51842	0.17986	Intermediate
1247	February	urban	Public Park	15	50	17	10	0.529	0.17986	Intermediate
1248	February	urban	Public Park	16	51	17	10	0.53958	0.17986	Intermediate
1249	February	urban	Public Park	16	50	16	10	0.529	0.16928	Intermediate
1250	February	urban	Public Park	17	50	17	10	0.529	0.17986	TYPE
1251	February	urban	Public Park	16	49	16	10	0.51842	0.16928	Intermediate
1252	February	urban	Public Park	17	50	16	10	0.529	0.16928	TYPE
1253	February	urban	Public Park	17	51	16	10	0.53958	0.16928	TYPE
1254	February	urban	Public Park	16	49	17	10	0.51842	0.17986	Intermediate
1255	February	urban	Public Park	15	49	16	10	0.51842	0.16928	Intermediate
1256	February	urban	Public Park	15	49	16	10	0.51842	0.16928	Intermediate
1257	February	urban	Public Park	16	49	16	10	0.51842	0.16928	Intermediate
1258	February	urban	Public Park	15	48	15	10	0.50784	0.1587	Intermediate
1259	February	urban	Public Park	15	50	16	10	0.529	0.16928	Intermediate
1260	February	urban	Public Park	16	51	16	10	0.53958	0.16928	Intermediate
1261	February	urban	Public Park	15	51	15	10	0.53958	0.1587	Intermediate
1262	February	urban	Public Park	16	50	15	10	0.529	0.1587	Intermediate
1263	February	urban	Public Park	15	49	15	10	0.51842	0.1587	Intermediate
1264	February	urban	Public Park	16	50	15	10	0.529	0.1587	Intermediate
1265	February	urban	Public Park	15	49	16	10	0.51842	0.16928	Intermediate
1266	February	urban	Public Park	16	49	16	10	0.51842	0.16928	Intermediate
1267	February	urban	Public Park	15	48	15	10	0.50784	0.1587	Intermediate
1268	February	urban	Public Park	16	50	16	10	0.529	0.16928	Intermediate
1269	February	urban	Public Park	16	49	15	10	0.51842	0.1587	Intermediate
1270	February	urban	Public Park	15	50	16	10	0.529	0.16928	Intermediate
1271	February	urban	Public Park	16	48	16	10	0.50784	0.16928	Intermediate
1272	February	urban	Public Park	15	49	15	10	0.51842	0.1587	Intermediate
1273	February	urban	Public Park	16	49	16	10	0.51842	0.16928	Intermediate
1274	February	urban	Public Park	16	50	17	10	0.529	0.17986	Intermediate
1275	September	urban	Public Park	16	49	16	10	0.51842	0.16928	Intermediate
1276	September	urban	Public Park	15	50	16	10	0.529	0.16928	Intermediate
1277	September	urban	Public Park	16	49	16	10	0.51842	0.16928	Intermediate
1278	September	urban	Public Park	16	50	16	10	0.529	0.16928	Intermediate
1279	September	urban	Public Park	16	50	15	10	0.529	0.1587	Intermediate
1280	September	urban	Public Park	15	50	16	10	0.529	0.16928	Intermediate
1281	September	urban	Public Park	16	49	15	10	0.51842	0.1587	Intermediate
1282	September	urban	Public Park	15	49	16	10	0.51842	0.16928	Intermediate
1283	September	urban	Public Park	16	50	15	10	0.529	0.1587	Intermediate
1284	September	urban	Public Park	16	50	16	10	0.529	0.16928	Intermediate
1285	September	urban	Kheme ka Kua	13	51	17	10	0.53958	0.17986	MYSORENSIS
1286	September	urban	Kheme ka Kua	14	53	16	10	0.56074	0.16928	MYSORENSIS
1287	September	urban	Kheme ka Kua	14	54	17	10	0.57132	0.17986	MYSORENSIS
1288	September	urban	Kheme ka Kua	13	53	17	10	0.56074	0.17986	MYSORENSIS
1289	September	urban	Kheme ka Kua	14	52	16	10	0.55016	0.16928	MYSORENSIS
1290	September	urban	Kheme ka Kua	13	52	17	10	0.55016	0.17986	MYSORENSIS
1291	September	urban	Kheme ka Kua	14	53	16	10	0.56074	0.16928	MYSORENSIS
1292	September	urban	Kheme ka Kua	13	52	17	10	0.55016	0.17986	MYSORENSIS
1293	September	urban	Kheme ka Kua	13	52	16	10	0.55016	0.16928	MYSORENSIS
1294	September	urban	Kheme ka Kua	14	52	17	10	0.55016	0.17986	MYSORENSIS
1295	September	urban	Kheme ka Kua	14	52	17	10	0.55016	0.17986	MYSORENSIS
1296	October	urban	Public Park	13	46	15	10	0.48668	0.1587	MYSORENSIS
1297	October	urban	Public Park	12	46	15	10	0.48668	0.1587	MYSORENSIS
1298	October	urban	Public Park	13	45	14	10	0.4761	0.14812	MYSORENSIS
1299	October	urban	Public Park	13	47	16	10	0.49726	0.16928	MYSORENSIS
1300	October	urban	Public Park	13	46	15	10	0.48668	0.1587	MYSORENSIS
1301	October	urban	Public Park	13	45	15	10	0.4761	0.1587	MYSORENSIS
1302	October	urban	Public Park	13	45	15	10	0.4761	0.1587	MYSORENSIS
1303	October	urban	Public Park	12	45	15	10	0.4761	0.1587	MYSORENSIS
1304	October	urban	Public Park	13	46	15	10	0.48668	0.1587	MYSORENSIS
1305	October	urban	Public Park	13	45	15	10	0.4761	0.1587	MYSORENSIS
1306	October	urban	Public Park	12	45	14	10	0.4761	0.14812	MYSORENSIS
1307	October	urban	Public Park	13	46	15	10	0.48668	0.1587	MYSORENSIS
1308	October	urban	Public Park	13	45	16	10	0.4761	0.16928	MYSORENSIS
1309	October	urban	Public Park	12	45	16	10	0.4761	0.16928	MYSORENSIS
1310	October	urban	Public Park	13	46	15	10	0.48668	0.1587	MYSORENSIS
1311	October	urban	Public Park	14	45	15	10	0.4761	0.1587	MYSORENSIS
1312	October	urban	Public Park	13	45	15	10	0.4761	0.1587	MYSORENSIS
1313	October	urban	Public Park	13	46	15	10	0.48668	0.1587	MYSORENSIS
1314	March	Rural	Jasol Barmer	16	52	16	10	0.55016	0.16928	Intermediate
1315	March	Rural	Jasol Barmer	17	53	16	10	0.56074	0.16928	TYPE
1316	March	Rural	Jasol Barmer	16	52	17	10	0.55016	0.17986	Intermediate
1317	March	Rural	Jasol Barmer	17	52	17	10	0.55016	0.17986	TYPE
1318	March	Rural	Jasol Barmer	16	53	16	10	0.56074	0.16928	Intermediate
1319	March	Rural	Jasol Barmer	17	53	16	10	0.56074	0.16928	TYPE
1320	March	Rural	Jasol Barmer	16	53	17	10	0.56074	0.17986	Intermediate
1321	March	Rural	Jasol Barmer	17	53	16	10	0.56074	0.16928	TYPE
1322	March	Rural	Jasol Barmer	17	53	16	10	0.56074	0.16928	TYPE
1323	March	Rural	Jasol Barmer	17	52	16	10	0.55016	0.16928	TYPE
1324	March	Rural	Jasol Barmer	16	53	16	10	0.56074	0.16928	Intermediate
1325	March	Rural	Jasol Barmer	16	52	16	10	0.55016	0.16928	Intermediate
1326	April	Rural	Baitu (Barmer)	13	48	15	10	0.50784	0.1587	MYSORENSIS
1327	April	Rural	Baitu (Barmer)	14	47	16	10	0.49726	0.16928	MYSORENSIS
1328	April	Rural	Baitu (Barmer)	13	48	16	10	0.50784	0.16928	MYSORENSIS
1329	April	Rural	Baitu (Barmer)	13	48	16	10	0.50784	0.16928	MYSORENSIS
1330	April	Rural	Baitu (Barmer)	13	48	16	10	0.50784	0.16928	MYSORENSIS
1331	April	Rural	Baitu (Barmer)	13	47	16	10	0.49726	0.16928	MYSORENSIS
1332	April	Rural	Baitu (Barmer)	14	48	16	10	0.50784	0.16928	MYSORENSIS
1333	April	Rural	Baitu (Barmer)	13	48	16	10	0.50784	0.16928	MYSORENSIS
1334	April	Rural	Baitu (Barmer)	13	47	16	10	0.49726	0.16928	MYSORENSIS
1335	April	Rural	Baitu (Barmer)	13	47	15	10	0.49726	0.1587	MYSORENSIS
1336	April	Rural	Baitu (Barmer)	13	48	16	10	0.50784	0.16928	MYSORENSIS
1337	April	Rural	Baitu (Barmer)	13	48	16	10	0.50784	0.16928	MYSORENSIS
1338	January	Rural	Jasol Barmer	16	49	16	10	0.51842	0.16928	Intermediate
1339	January	Rural	Jasol Barmer	15	50	16	10	0.529	0.16928	Intermediate
1340	January	Rural	Jasol Barmer	14	50	16	10	0.529	0.16928	MYSORENSIS
1341	January	Rural	Jasol Barmer	16	50	17	10	0.529	0.17986	Intermediate
1342	January	Rural	Jasol Barmer	16	50	15	10	0.529	0.1587	Intermediate
1343	January	Rural	Jasol Barmer	16	51	16	10	0.53958	0.16928	Intermediate
1344	January	Rural	Jasol Barmer	17	51	16	10	0.53958	0.16928	TYPE
1345	January	Rural	Jasol Barmer	16	51	16	10	0.53958	0.16928	Intermediate
1346	January	Rural	Jasol Barmer	16	50	16	10	0.529	0.16928	Intermediate
1347	January	Rural	Jasol Barmer	16	50	16	10	0.529	0.16928	Intermediate
1348	January	Rural	Jasol Barmer	16	50	16	10	0.529	0.16928	Intermediate
1349	January	Rural	Jasol Barmer	16	49	16	10	0.51842	0.16928	Intermediate
1350	January	Rural	Kawas (Barmer)	12	46	16	10	0.48668	0.16928	MYSORENSIS
1351	January	Rural	Kawas (Barmer)	13	46	15	10	0.48668	0.1587	MYSORENSIS
1352	January	Rural	Kawas (Barmer)	13	46	16	10	0.48668	0.16928	MYSORENSIS
1353	January	Rural	Kawas (Barmer)	13	45	16	10	0.4761	0.16928	MYSORENSIS
1354	January	Rural	Kawas (Barmer)	14	46	16	10	0.48668	0.16928	MYSORENSIS
1355	January	Rural	Kawas (Barmer)	12	46	16	10	0.48668	0.16928	MYSORENSIS
1356	January	Rural	Kawas (Barmer)	13	45	15	10	0.4761	0.1587	MYSORENSIS
1357	January	Rural	Kawas (Barmer)	13	46	16	10	0.48668	0.16928	MYSORENSIS
1358	January	Rural	Kawas (Barmer)	12	46	16	10	0.48668	0.16928	MYSORENSIS
1359	January	Rural	Kawas (Barmer)	12	47	16	10	0.49726	0.16928	MYSORENSIS
1360	January	Rural	Kawas (Barmer)	13	45	16	10	0.4761	0.16928	MYSORENSIS
1361	January	Rural	Kawas (Barmer)	14	45	16	10	0.4761	0.16928	MYSORENSIS
1362	March	urban	Pali	14	46	16	10	0.48668	0.16928	MYSORENSIS
1363	March	urban	Pali	15	47	16	10	0.49726	0.16928	Intermediate
1364	March	urban	Pali	14	46	16	10	0.48668	0.16928	MYSORENSIS
1365	March	urban	Pali	15	46	16	10	0.48668	0.16928	Intermediate
1366	March	urban	Pali	16	46	15	10	0.48668	0.1587	Intermediate
1367	March	urban	Pali	14	47	16	10	0.49726	0.16928	MYSORENSIS
1368	March	urban	Pali	15	46	16	10	0.48668	0.16928	Intermediate
1369	March	urban	Pali	16	47	16	10	0.49726	0.16928	Intermediate
1370	March	urban	Pali	14	45	16	10	0.4761	0.16928	MYSORENSIS
1371	March	urban	Pali	15	46	16	10	0.48668	0.16928	Intermediate
1372	March	urban	Pali	15	46	16	10	0.48668	0.16928	Intermediate
1373	March	urban	Pali	14	46	16	10	0.48668	0.16928	MYSORENSIS
1374	March	urban	Pali	13	47	16	10	0.49726	0.16928	MYSORENSIS
1375	March	urban	Pali	16	46	16	10	0.48668	0.16928	Intermediate
1376	January	Rural	Jasol Barmer	16	53	16	10	0.56074	0.16928	Intermediate
1377	January	Rural	Jasol Barmer	16	52	16	10	0.55016	0.16928	Intermediate
1378	January	Rural	Jasol Barmer	17	52	16	10	0.55016	0.16928	TYPE
1379	January	Rural	Jasol Barmer	16	52	16	10	0.55016	0.16928	Intermediate
1380	January	Rural	Jasol Barmer	16	52	17	10	0.55016	0.17986	Intermediate
1381	January	Rural	Jasol Barmer	16	53	16	10	0.56074	0.16928	Intermediate
1382	January	Rural	Jasol Barmer	16	53	16	10	0.56074	0.16928	Intermediate
1383	January	Rural	Jasol Barmer	16	52	16	10	0.55016	0.16928	Intermediate
1384	January	Rural	Jasol Barmer	17	52	16	10	0.55016	0.16928	TYPE
1385	January	Rural	Jasol Barmer	15	53	16	10	0.56074	0.16928	Intermediate
1386	January	Rural	Jasol Barmer	16	52	17	10	0.55016	0.17986	Intermediate
1387	January	Rural	Jasol Barmer	16	52	17	10	0.55016	0.17986	Intermediate
1388	April	Rural	Baitu (Barmer)	13	49	16	10	0.51842	0.16928	MYSORENSIS
1389	April	Rural	Baitu (Barmer)	12	49	16	10	0.51842	0.16928	MYSORENSIS
1390	April	Rural	Baitu (Barmer)	13	48	16	10	0.50784	0.16928	MYSORENSIS
1391	April	Rural	Baitu (Barmer)	13	49	15	10	0.51842	0.1587	MYSORENSIS
1392	April	Rural	Baitu (Barmer)	13	49	16	10	0.51842	0.16928	MYSORENSIS
1393	April	Rural	Baitu (Barmer)	13	48	16	10	0.50784	0.16928	MYSORENSIS
1394	April	Rural	Baitu (Barmer)	13	49	16	10	0.51842	0.16928	MYSORENSIS
1395	April	Rural	Baitu (Barmer)	13	49	15	10	0.51842	0.1587	MYSORENSIS
1396	April	Rural	Baitu (Barmer)	12	48	16	10	0.50784	0.16928	MYSORENSIS
1397	April	Rural	Baitu (Barmer)	13	49	16	10	0.51842	0.16928	MYSORENSIS
1398	April	Rural	Baitu (Barmer)	13	50	15	10	0.529	0.1587	MYSORENSIS
1399	April	Rural	Baitu (Barmer)	13	49	16	10	0.51842	0.16928	MYSORENSIS
1400	April	Rural	Baitu (Barmer)	13	49	16	10	0.51842	0.16928	MYSORENSIS
1401	April	Rural	Baitu (Barmer)	14	49	15	10	0.51842	0.1587	MYSORENSIS
1402	June	Rural	Kharda	12	43	16	10	0.45494	0.16928	MYSORENSIS
1403	June	Rural	Kharda	13	44	16	10	0.46552	0.16928	MYSORENSIS
1404	June	Rural	Kharda	13	43	16	10	0.45494	0.16928	MYSORENSIS
1405	June	Rural	Kharda	14	43	16	10	0.45494	0.16928	MYSORENSIS
1406	June	Rural	Kharda	13	43	15	10	0.45494	0.1587	MYSORENSIS
1407	June	Rural	Kharda	12	44	16	10	0.46552	0.16928	MYSORENSIS
1408	June	Rural	Kharda	13	43	16	10	0.45494	0.16928	MYSORENSIS
1409	June	Rural	Kharda	13	44	15	10	0.46552	0.1587	MYSORENSIS
1410	June	Rural	Kharda	12	43	15	10	0.45494	0.1587	MYSORENSIS
1411	June	Rural	Kharda	13	43	16	10	0.45494	0.16928	MYSORENSIS
1412	June	Rural	Kharda	13	43	16	10	0.45494	0.16928	MYSORENSIS
1413	June	Rural	Kharda	13	43	16	10	0.45494	0.16928	MYSORENSIS
1414	April	Rural	Baitu (Barmer)	16	49	16	10	0.51842	0.16928	Intermediate
1415	April	Rural	Baitu (Barmer)	15	50	16	10	0.529	0.16928	Intermediate
1416	April	Rural	Baitu (Barmer)	16	49	16	10	0.51842	0.16928	Intermediate
1417	April	Rural	Baitu (Barmer)	16	49	15	10	0.51842	0.1587	Intermediate
1418	April	Rural	Baitu (Barmer)	16	49	16	10	0.51842	0.16928	Intermediate
1419	April	Rural	Baitu (Barmer)	17	50	16	10	0.529	0.16928	TYPE
1420	April	Rural	Baitu (Barmer)	15	49	16	10	0.51842	0.16928	Intermediate
1421	April	Rural	Baitu (Barmer)	16	50	16	10	0.529	0.16928	Intermediate
1422	April	Rural	Baitu (Barmer)	16	50	16	10	0.529	0.16928	Intermediate
1423	April	Rural	Baitu (Barmer)	17	50	15	10	0.529	0.1587	TYPE
1424	April	Rural	Baitu (Barmer)	17	49	16	10	0.51842	0.16928	TYPE
1425	April	Rural	Baitu (Barmer)	16	49	16	10	0.51842	0.16928	Intermediate
1426	April	Rural	Baitu (Barmer)	14	49	17	10	0.51842	0.17986	MYSORENSIS
1427	April	Rural	Baitu (Barmer)	13	48	16	10	0.50784	0.16928	MYSORENSIS
1428	April	Rural	Baitu (Barmer)	14	49	17	10	0.51842	0.17986	MYSORENSIS
1429	April	Rural	Baitu (Barmer)	13	48	16	10	0.50784	0.16928	MYSORENSIS
1430	April	Rural	Baitu (Barmer)	13	48	16	10	0.50784	0.16928	MYSORENSIS
1431	April	Rural	Baitu (Barmer)	14	49	16	10	0.51842	0.16928	MYSORENSIS
1432	April	Rural	Baitu (Barmer)	13	49	17	10	0.51842	0.17986	MYSORENSIS
1433	April	Rural	Baitu (Barmer)	13	48	16	10	0.50784	0.16928	MYSORENSIS
1434	April	Rural	Baitu (Barmer)	14	48	17	10	0.50784	0.17986	MYSORENSIS
1435	April	Rural	Baitu (Barmer)	14	49	16	10	0.51842	0.16928	MYSORENSIS
1436	April	Rural	Kawas (Barmer)	16	50	18	10	0.529	0.19044	Intermediate
1437	April	Rural	Kawas (Barmer)	16	51	18	10	0.53958	0.19044	Intermediate
1438	April	Rural	Kawas (Barmer)	15	50	17	10	0.529	0.17986	Intermediate
1439	April	Rural	Kawas (Barmer)	16	50	18	10	0.529	0.19044	Intermediate
1440	April	Rural	Kawas (Barmer)	16	51	18	10	0.53958	0.19044	Intermediate
1441	April	Rural	Kawas (Barmer)	16	50	17	10	0.529	0.17986	Intermediate
1442	April	Rural	Kawas (Barmer)	15	51	17	10	0.53958	0.17986	Intermediate
1443	April	Rural	Kawas (Barmer)	16	50	17	10	0.529	0.17986	Intermediate
1444	April	Rural	Kawas (Barmer)	15	50	18	10	0.529	0.19044	Intermediate
1445	April	Rural	Kawas (Barmer)	15	51	18	10	0.53958	0.19044	Intermediate
1446	April	Rural	Kawas (Barmer)	16	51	18	10	0.53958	0.19044	Intermediate
1447	April	Rural	Kawas (Barmer)	16	51	18	10	0.53958	0.19044	Intermediate
1448	April	Rural	Kawas (Barmer)	16	50	18	10	0.529	0.19044	Intermediate
1449	April	Rural	Kawas (Barmer)	15	50	17	10	0.529	0.17986	Intermediate
1450	April	Rural	Kawas (Barmer)	15	51	18	10	0.53958	0.19044	Intermediate
1451	April	Rural	Kawas (Barmer)	16	51	18	10	0.53958	0.19044	Intermediate
1452	April	Rural	Baitu (Barmer)	14	49	16	10	0.51842	0.16928	MYSORENSIS
1453	April	Rural	Baitu (Barmer)	14	49	16	10	0.51842	0.16928	MYSORENSIS
1454	April	Rural	Baitu (Barmer)	15	50	16	10	0.529	0.16928	Intermediate
1455	April	Rural	Baitu (Barmer)	14	50	16	10	0.529	0.16928	MYSORENSIS
1456	April	Rural	Baitu (Barmer)	14	50	16	10	0.529	0.16928	MYSORENSIS
1457	April	Rural	Baitu (Barmer)	14	50	15	10	0.529	0.1587	MYSORENSIS
1458	April	Rural	Baitu (Barmer)	15	50	16	10	0.529	0.16928	Intermediate
1459	April	Rural	Baitu (Barmer)	15	50	16	10	0.529	0.16928	Intermediate
1460	April	Rural	Baitu (Barmer)	15	49	16	10	0.51842	0.16928	Intermediate
1461	April	Rural	Baitu (Barmer)	14	50	15	10	0.529	0.1587	MYSORENSIS
1462	April	Rural	Baitu (Barmer)	14	49	15	10	0.51842	0.1587	MYSORENSIS
1463	April	Rural	Baitu (Barmer)	15	49	15	10	0.51842	0.1587	Intermediate
1464	April	Rural	Baitu (Barmer)	15	50	16	10	0.529	0.16928	Intermediate
1465	April	Rural	Baitu (Barmer)	14	50	16	10	0.529	0.16928	MYSORENSIS
1466	April	Rural	Baitu (Barmer)	14	50	16	10	0.529	0.16928	MYSORENSIS
1467	April	Rural	Kawas (Barmer)	14	51	16	10	0.53958	0.16928	MYSORENSIS
1468	April	Rural	Kawas (Barmer)	14	50	16	10	0.529	0.16928	MYSORENSIS
1469	April	Rural	Kawas (Barmer)	15	50	16	10	0.529	0.16928	Intermediate
1470	April	Rural	Kawas (Barmer)	14	50	16	10	0.529	0.16928	MYSORENSIS
1471	April	Rural	Kawas (Barmer)	14	51	16	10	0.53958	0.16928	MYSORENSIS
1472	April	Rural	Kawas (Barmer)	14	51	15	10	0.53958	0.1587	MYSORENSIS
1473	April	Rural	Kawas (Barmer)	15	50	16	10	0.529	0.16928	Intermediate
1474	April	Rural	Kawas (Barmer)	14	50	16	10	0.529	0.16928	MYSORENSIS
1475	April	Rural	Kawas (Barmer)	14	50	16	10	0.529	0.16928	MYSORENSIS
1476	April	Rural	Kawas (Barmer)	14	51	16	10	0.53958	0.16928	MYSORENSIS
1477	April	Urban	Barmer Urban	16	51	16	10	0.53958	0.16928	Intermediate
1478	April	Urban	Barmer Urban	16	51	16	10	0.53958	0.16928	Intermediate
1479	April	Urban	Barmer Urban	17	50	16	10	0.529	0.16928	TYPE
1480	April	Urban	Barmer Urban	16	51	17	10	0.53958	0.17986	Intermediate
1481	April	Urban	Barmer Urban	17	51	16	10	0.53958	0.16928	TYPE
1482	April	Urban	Barmer Urban	16	51	16	10	0.53958	0.16928	Intermediate
1483	April	Urban	Barmer Urban	17	51	16	10	0.53958	0.16928	TYPE
1484	April	Urban	Barmer Urban	17	50	17	10	0.529	0.17986	TYPE
1485	April	Urban	Barmer Urban	17	51	16	10	0.53958	0.16928	TYPE
1486	April	Urban	Barmer Urban	16	51	16	10	0.53958	0.16928	Intermediate
1487	April	Urban	Barmer Urban	16	50	16	10	0.529	0.16928	Intermediate
1488	April	Urban	Barmer Urban	16	51	17	10	0.53958	0.17986	Intermediate
1489	April	Urban	Barmer Urban	16	51	17	10	0.53958	0.17986	Intermediate
1490	April	Urban	Barmer Urban	16	50	17	10	0.529	0.17986	Intermediate
1491	April	Urban	Barmer Urban	16	50	16	10	0.529	0.16928	Intermediate
1492	April	Urban	Barmer Urban	16	51	16	10	0.53958	0.16928	Intermediate
1493	April	Urban	Barmer Urban	17	50	17	10	0.529	0.17986	TYPE
1494	April	Urban	Barmer Urban	17	51	17	10	0.53958	0.17986	TYPE
1495	April	Urban	Barmer Urban	16	50	16	10	0.529	0.16928	Intermediate
1496	April	Urban	Barmer Urban	17	50	17	10	0.529	0.17986	TYPE
1497	April	Urban	Barmer Urban	17	51	16	10	0.53958	0.16928	TYPE
1498	April	Urban	Barmer Urban	16	50	17	10	0.529	0.17986	Intermediate
1499	April	Urban	Barmer Urban	16	50	17	10	0.529	0.17986	Intermediate
1500	April	Urban	Barmer Urban	16	50	17	10	0.529	0.17986	Intermediate
1501	April	Urban	Barmer Urban	17	51	16	10	0.53958	0.16928	TYPE
1502	April	Rural	Jhalamand	17	51	16	10	0.53958	0.16928	TYPE
1503	April	Rural	Jhalamand	16	50	17	10	0.529	0.17986	Intermediate
1504	April	Rural	Jhalamand	16	50	17	10	0.529	0.17986	Intermediate
1505	April	Rural	Jhalamand	16	50	17	10	0.529	0.17986	Intermediate
1506	April	Rural	Jhalamand	17	51	16	10	0.53958	0.16928	TYPE
1507	April	Rural	Jhalamand	13	49	16	10	0.51842	0.16928	MYSORENSIS
1508	April	Rural	Jhalamand	13	50	16	10	0.529	0.16928	MYSORENSIS
1509	April	Rural	Jhalamand	14	51	16	10	0.53958	0.16928	MYSORENSIS
1510	April	Rural	Jhalamand	14	51	16	10	0.53958	0.16928	MYSORENSIS
1511	April	Rural	Jhalamand	14	51	16	10	0.53958	0.16928	MYSORENSIS
1512	April	Rural	Jhalamand	14	51	16	10	0.53958	0.16928	MYSORENSIS
1513	April	Rural	Jhalamand	14	50	17	10	0.529	0.17986	MYSORENSIS
1514	April	Rural	Jhalamand	14	50	16	10	0.529	0.16928	MYSORENSIS
1515	April	Rural	Jhalamand	15	50	17	10	0.529	0.17986	Intermediate
1516	April	Rural	Jhalamand	13	49	16	10	0.51842	0.16928	MYSORENSIS
1517	April	Rural	Jhalamand	15	50	16	10	0.529	0.16928	Intermediate
1518	April	Rural	Jhalamand	15	50	16	10	0.529	0.16928	Intermediate
1519	April	Rural	Jhalamand	14	50	17	10	0.529	0.17986	MYSORENSIS
1520	April	Rural	Jhalamand	14	50	16	10	0.529	0.16928	MYSORENSIS
1521	April	Rural	Jhalamand	14	50	16	10	0.529	0.16928	MYSORENSIS
1522	April	Rural	Jhalamand	14	50	16	10	0.529	0.16928	MYSORENSIS
1523	April	Rural	Kawas (Barmer)	13	49	16	10	0.51842	0.16928	MYSORENSIS
1524	April	Rural	Kawas (Barmer)	14	50	16	10	0.529	0.16928	MYSORENSIS
1525	April	Rural	Kawas (Barmer)	13	50	16	10	0.529	0.16928	MYSORENSIS
1526	April	Rural	Kawas (Barmer)	13	49	17	10	0.51842	0.17986	MYSORENSIS
1527	April	Rural	Kawas (Barmer)	13	49	16	10	0.51842	0.16928	MYSORENSIS
1528	April	Rural	Kawas (Barmer)	14	50	17	10	0.529	0.17986	MYSORENSIS
1529	April	Rural	Kawas (Barmer)	14	50	17	10	0.529	0.17986	MYSORENSIS
1530	April	Rural	Kawas (Barmer)	13	50	16	10	0.529	0.16928	MYSORENSIS
1531	April	Rural	Kawas (Barmer)	14	49	16	10	0.51842	0.16928	MYSORENSIS
1532	April	Rural	Kawas (Barmer)	14	50	16	10	0.529	0.16928	MYSORENSIS
1533	April	Rural	Kawas (Barmer)	14	50	17	10	0.529	0.17986	MYSORENSIS
1534	April	Rural	Kawas (Barmer)	14	49	17	10	0.51842	0.17986	MYSORENSIS
1535	April	Rural	Kawas (Barmer)	14	49	16	10	0.51842	0.16928	MYSORENSIS
1536	April	Rural	Kawas (Barmer)	13	50	16	10	0.529	0.16928	MYSORENSIS
1537	April	Rural	Kawas (Barmer)	14	50	16	10	0.529	0.16928	MYSORENSIS
1538	April	Rural	Baitu (Barmer)	13	49	16	10	0.51842	0.16928	MYSORENSIS
1539	April	Rural	Baitu (Barmer)	15	50	17	10	0.529	0.17986	Intermediate
1540	April	Rural	Baitu (Barmer)	14	51	16	10	0.53958	0.16928	MYSORENSIS
1541	April	Rural	Baitu (Barmer)	15	51	17	10	0.53958	0.17986	Intermediate
1542	April	Rural	Baitu (Barmer)	14	50	17	10	0.529	0.17986	MYSORENSIS
1543	April	Rural	Baitu (Barmer)	15	51	16	10	0.53958	0.16928	Intermediate
1544	April	Rural	Baitu (Barmer)	14	51	16	10	0.53958	0.16928	MYSORENSIS
1545	April	Rural	Baitu (Barmer)	15	50	17	10	0.529	0.17986	Intermediate
1546	April	Rural	Baitu (Barmer)	14	51	16	10	0.53958	0.16928	MYSORENSIS
1547	April	Rural	Baitu (Barmer)	14	50	17	10	0.529	0.17986	MYSORENSIS
1548	April	Rural	Baitu (Barmer)	14	50	16	10	0.529	0.16928	MYSORENSIS
1549	April	Rural	Baitu (Barmer)	15	51	17	10	0.53958	0.17986	Intermediate
1550	April	Rural	Baitu (Barmer)	14	51	17	10	0.53958	0.17986	MYSORENSIS
1551	April	Rural	Baitu (Barmer)	14	51	17	10	0.53958	0.17986	MYSORENSIS
1552	April	Rural	Baitu (Barmer)	15	50	16	10	0.529	0.16928	Intermediate
1553	April	Rural	Baitu (Barmer)	15	52	16	10	0.55016	0.16928	Intermediate
1554	April	Rural	Baitu (Barmer)	14	51	16	10	0.53958	0.16928	MYSORENSIS
1555	April	Rural	Baitu (Barmer)	14	51	16	10	0.53958	0.16928	MYSORENSIS
1556	April	Rural	Baitu (Barmer)	14	52	17	10	0.55016	0.17986	MYSORENSIS
1557	April	Rural	Baitu (Barmer)	14	51	17	10	0.53958	0.17986	MYSORENSIS
1558	April	urban	Public Park	16	48	16	10	0.50784	0.16928	Intermediate
1559	April	urban	Public Park	15	49	16	10	0.51842	0.16928	Intermediate
1560	April	urban	Public Park	15	50	15	10	0.529	0.1587	Intermediate
1561	April	urban	Public Park	16	50	16	10	0.529	0.16928	Intermediate
1562	April	urban	Public Park	15	48	16	10	0.50784	0.16928	Intermediate
1563	April	urban	Public Park	15	49	15	10	0.51842	0.1587	Intermediate
1564	April	urban	Public Park	15	48	16	10	0.50784	0.16928	Intermediate
1565	April	urban	Public Park	16	49	15	10	0.51842	0.1587	Intermediate
1566	April	urban	Public Park	15	50	16	10	0.529	0.16928	Intermediate
1567	April	urban	Public Park	16	49	16	10	0.51842	0.16928	Intermediate
1568	April	urban	Public Park	16	49	16	10	0.51842	0.16928	Intermediate
1569	April	urban	Public Park	15	50	15	10	0.529	0.1587	Intermediate
1570	May	Rural	Baitu (Barmer)	14	53	17	10	0.56074	0.17986	MYSORENSIS
1571	May	Rural	Baitu (Barmer)	15	52	16	10	0.55016	0.16928	Intermediate
1572	May	Rural	Baitu (Barmer)	15	52	16	10	0.55016	0.16928	Intermediate
1573	May	Rural	Baitu (Barmer)	16	51	17	10	0.53958	0.17986	Intermediate
1574	May	Rural	Baitu (Barmer)	14	50	16	10	0.529	0.16928	MYSORENSIS
1575	May	Rural	Baitu (Barmer)	16	53	16	10	0.56074	0.16928	Intermediate
1576	May	Rural	Baitu (Barmer)	15	51	16	10	0.53958	0.16928	Intermediate
1577	May	Rural	Baitu (Barmer)	14	52	16	10	0.55016	0.16928	MYSORENSIS
1578	May	Rural	Baitu (Barmer)	14	53	17	10	0.56074	0.17986	MYSORENSIS
1579	May	Rural	Baitu (Barmer)	15	53	16	10	0.56074	0.16928	Intermediate
1580	May	Rural	Baitu (Barmer)	16	52	16	10	0.55016	0.16928	Intermediate
1581	May	Rural	Baitu (Barmer)	15	51	17	10	0.53958	0.17986	Intermediate
1582	January	urban	Public Park	14	48	16	10	0.50784	0.16928	MYSORENSIS
1583	January	urban	Public Park	15	47	17	10	0.49726	0.17986	Intermediate
1584	January	urban	Public Park	16	49	15	10	0.51842	0.1587	Intermediate
1585	January	urban	Public Park	15	48	16	10	0.50784	0.16928	Intermediate
1586	January	urban	Public Park	15	49	16	10	0.51842	0.16928	Intermediate
1587	January	urban	Public Park	15	49	16	10	0.51842	0.16928	Intermediate
1588	January	urban	Public Park	16	49	16	10	0.51842	0.16928	Intermediate
1589	January	urban	Public Park	14	49	16	10	0.51842	0.16928	MYSORENSIS
1590	January	urban	Public Park	15	49	16	10	0.51842	0.16928	Intermediate
1591	January	urban	Public Park	16	48	15	10	0.50784	0.1587	Intermediate
1592	January	urban	Public Park	16	47	16	10	0.49726	0.16928	Intermediate
1593	January	urban	Public Park	16	49	16	10	0.51842	0.16928	Intermediate
1594	May	Urban	Bamba Jodhpur	14	51	16	10	0.53958	0.16928	MYSORENSIS
1595	May	Urban	Bamba Jodhpur	13	50	16	10	0.529	0.16928	MYSORENSIS
1596	May	Urban	Bamba Jodhpur	13	50	17	10	0.529	0.17986	MYSORENSIS
1597	May	Urban	Bamba Jodhpur	14	50	16	10	0.529	0.16928	MYSORENSIS
1598	May	Urban	Bamba Jodhpur	13	49	16	10	0.51842	0.16928	MYSORENSIS
1599	May	Urban	Bamba Jodhpur	13	50	16	10	0.529	0.16928	MYSORENSIS
1600	May	Urban	Bamba Jodhpur	13	50	16	10	0.529	0.16928	MYSORENSIS
1601	May	Urban	Bamba Jodhpur	13	50	16	10	0.529	0.16928	MYSORENSIS
1602	May	Urban	Bamba Jodhpur	14	50	16	10	0.529	0.16928	MYSORENSIS
1603	May	Urban	Bamba Jodhpur	13	49	16	10	0.51842	0.16928	MYSORENSIS
1604	May	Urban	Bamba Jodhpur	13	50	17	10	0.529	0.17986	MYSORENSIS
1605	May	Urban	Bamba Jodhpur	14	51	16	10	0.53958	0.16928	MYSORENSIS
1606	May	Rural	Jhalamand	14	48	16	10	0.50784	0.16928	MYSORENSIS
1607	May	Rural	Jhalamand	13	49	16	10	0.51842	0.16928	MYSORENSIS
1608	May	Rural	Jhalamand	14	48	16	10	0.50784	0.16928	MYSORENSIS
1609	May	Rural	Jhalamand	14	49	17	10	0.51842	0.17986	MYSORENSIS
1610	May	Rural	Jhalamand	13	48	15	10	0.50784	0.1587	MYSORENSIS
1611	May	Rural	Jhalamand	12	50	16	10	0.529	0.16928	MYSORENSIS
1612	May	Rural	Jhalamand	11	49	16	10	0.51842	0.16928	MYSORENSIS
1613	May	Rural	Jhalamand	12	48	16	10	0.50784	0.16928	MYSORENSIS
1614	May	Rural	Jhalamand	11	49	15	10	0.51842	0.1587	MYSORENSIS
1615	May	Rural	Jhalamand	13	50	16	10	0.529	0.16928	MYSORENSIS
1616	May	Rural	Jhalamand	13	48	16	10	0.50784	0.16928	MYSORENSIS
1617	May	Rural	Jhalamand	13	49	16	10	0.51842	0.16928	MYSORENSIS
1618	May	Rural	Jhalamand	12	50	17	10	0.529	0.17986	MYSORENSIS
1619	May	Rural	Jhalamand	11	50	16	10	0.529	0.16928	MYSORENSIS
1620	April	Rural	Kawas (Barmer)	13	50	16	10	0.529	0.16928	MYSORENSIS
1621	April	Rural	Kawas (Barmer)	13	50	16	10	0.529	0.16928	MYSORENSIS
1622	April	Rural	Kawas (Barmer)	13	49	16	10	0.51842	0.16928	MYSORENSIS
1623	April	Rural	Kawas (Barmer)	14	49	17	10	0.51842	0.17986	MYSORENSIS
1624	April	Rural	Kawas (Barmer)	13	49	16	10	0.51842	0.16928	MYSORENSIS
1625	April	Rural	Kawas (Barmer)	13	50	16	10	0.529	0.16928	MYSORENSIS
1626	April	Rural	Kawas (Barmer)	14	50	16	10	0.529	0.16928	MYSORENSIS
1627	April	Rural	Kawas (Barmer)	14	49	17	10	0.51842	0.17986	MYSORENSIS
1628	April	Rural	Kawas (Barmer)	14	50	16	10	0.529	0.16928	MYSORENSIS
1629	April	Rural	Kawas (Barmer)	13	50	17	10	0.529	0.17986	MYSORENSIS
1630	April	Rural	Kawas (Barmer)	13	50	16	10	0.529	0.16928	MYSORENSIS
1631	April	Rural	Kawas (Barmer)	14	50	16	10	0.529	0.16928	MYSORENSIS
1632	April	Rural	Kawas (Barmer)	14	49	16	10	0.51842	0.16928	MYSORENSIS
1633	April	Rural	Kawas (Barmer)	13	50	16	10	0.529	0.16928	MYSORENSIS
1634	April	Rural	Kawas (Barmer)	13	50	16	10	0.529	0.16928	MYSORENSIS
1635	April	urban	Public Park	13	49	16	10	0.51842	0.16928	MYSORENSIS
1636	April	urban	Public Park	13	49	16	10	0.51842	0.16928	MYSORENSIS
1637	April	urban	Public Park	12	48	16	10	0.50784	0.16928	MYSORENSIS
1638	April	urban	Public Park	13	48	16	10	0.50784	0.16928	MYSORENSIS
1639	April	urban	Public Park	13	48	16	10	0.50784	0.16928	MYSORENSIS
1640	April	urban	Public Park	13	48	15	10	0.50784	0.1587	MYSORENSIS
1641	April	urban	Public Park	12	49	16	10	0.51842	0.16928	MYSORENSIS
1642	April	urban	Public Park	13	49	15	10	0.51842	0.1587	MYSORENSIS
1643	April	urban	Public Park	12	49	15	10	0.51842	0.1587	MYSORENSIS
1644	April	urban	Public Park	12	48	16	10	0.50784	0.16928	MYSORENSIS
1645	April	urban	Public Park	13	49	16	10	0.51842	0.16928	MYSORENSIS
1646	April	urban	Public Park	13	49	15	10	0.51842	0.1587	MYSORENSIS
1647	April	urban	Public Park	13	49	16	10	0.51842	0.16928	MYSORENSIS
1648	April	urban	Public Park	13	48	16	10	0.50784	0.16928	MYSORENSIS
1649	April	urban	Public Park	13	49	16	10	0.51842	0.16928	MYSORENSIS
1650	July	urban	Public Park	15	51	16	10	0.53958	0.16928	Intermediate
1651	July	urban	Public Park	14	50	16	10	0.529	0.16928	MYSORENSIS
1652	July	urban	Public Park	15	51	17	10	0.53958	0.17986	Intermediate
1653	July	urban	Public Park	14	52	16	10	0.55016	0.16928	MYSORENSIS
1654	July	urban	Public Park	13	50	16	10	0.529	0.16928	MYSORENSIS
1655	July	urban	Public Park	14	51	15	10	0.53958	0.1587	MYSORENSIS
1656	July	urban	Public Park	13	52	16	10	0.55016	0.16928	MYSORENSIS
1657	July	urban	Public Park	14	50	16	10	0.529	0.16928	MYSORENSIS
1658	July	urban	Public Park	14	51	16	10	0.53958	0.16928	MYSORENSIS
1659	July	urban	Public Park	15	50	16	10	0.529	0.16928	Intermediate
1660	June	Urban	Barmer Urban	16	54	18	10	0.57132	0.19044	Intermediate
1661	June	Urban	Barmer Urban	15	54	18	10	0.57132	0.19044	Intermediate
1662	June	Urban	Barmer Urban	16	52	18	10	0.55016	0.19044	Intermediate
1663	June	Urban	Barmer Urban	15	54	18	10	0.57132	0.19044	Intermediate
1664	June	Urban	Barmer Urban	16	54	18	10	0.57132	0.19044	Intermediate
1665	June	Urban	Barmer Urban	16	54	19	10	0.57132	0.20102	Intermediate
1666	June	Urban	Barmer Urban	16	52	19	10	0.55016	0.20102	Intermediate
1667	June	Urban	Barmer Urban	16	53	18	10	0.56074	0.19044	Intermediate
1668	June	Urban	Barmer Urban	16	52	19	10	0.55016	0.20102	Intermediate
1669	June	Rural	Baitu (Barmer)	12	52	16	10	0.55016	0.16928	MYSORENSIS
1670	June	Rural	Baitu (Barmer)	13	52	16	10	0.55016	0.16928	MYSORENSIS
1671	June	Rural	Baitu (Barmer)	13	52	17	10	0.55016	0.17986	MYSORENSIS
1672	June	Rural	Baitu (Barmer)	13	51	16	10	0.53958	0.16928	MYSORENSIS
1673	June	Rural	Baitu (Barmer)	13	52	16	10	0.55016	0.16928	MYSORENSIS
1674	June	Rural	Baitu (Barmer)	13	51	16	10	0.53958	0.16928	MYSORENSIS
1675	June	Rural	Baitu (Barmer)	12	52	17	10	0.55016	0.17986	MYSORENSIS
1676	June	Rural	Baitu (Barmer)	13	51	17	10	0.53958	0.17986	MYSORENSIS
1677	June	Rural	Baitu (Barmer)	13	51	17	10	0.53958	0.17986	MYSORENSIS
1678	June	Rural	Baitu (Barmer)	14	51	17	10	0.53958	0.17986	MYSORENSIS
1679	June	Rural	Baitu (Barmer)	13	53	18	10	0.56074	0.19044	MYSORENSIS
1680	June	Rural	Baitu (Barmer)	13	51	17	10	0.53958	0.17986	MYSORENSIS
1681	June	Rural	Baitu (Barmer)	13	52	17	10	0.55016	0.17986	MYSORENSIS
1682	June	Rural	Baitu (Barmer)	12	51	17	10	0.53958	0.17986	MYSORENSIS
1683	June	Rural	Baitu (Barmer)	13	53	17	10	0.56074	0.17986	MYSORENSIS
1684	June	Rural	Baitu (Barmer)	14	50	18	10	0.529	0.19044	MYSORENSIS
1685	June	Urban	Barmer Urban	17	60	20	10	0.6348	0.2116	TYPE
1686	June	Urban	Barmer Urban	17	59	19	10	0.62422	0.20102	TYPE
1687	June	Urban	Barmer Urban	17	57	18	10	0.60306	0.19044	TYPE
1688	June	Urban	Barmer Urban	17	58	18	10	0.61364	0.19044	TYPE
1689	June	Urban	Barmer Urban	17	57	18	10	0.60306	0.19044	TYPE
1690	June	Urban	Barmer Urban	17	59	18	10	0.62422	0.19044	TYPE
1691	June	Urban	Barmer Urban	17	60	20	10	0.6348	0.2116	TYPE
1692	June	Urban	Barmer Urban	16	56	18	10	0.59248	0.19044	Intermediate
1693	June	Urban	Barmer Urban	16	57	18	10	0.60306	0.19044	Intermediate
1694	June	Urban	Barmer Urban	17	55	18	10	0.5819	0.19044	TYPE
1695	June	Urban	Barmer Urban	16	56	19	10	0.59248	0.20102	Intermediate
1696	June	Rural	Baitu (Barmer)	14	48	18	10	0.50784	0.19044	MYSORENSIS
1697	June	Rural	Baitu (Barmer)	14	51	18	10	0.53958	0.19044	MYSORENSIS
1698	June	Rural	Baitu (Barmer)	14	50	17	10	0.529	0.17986	MYSORENSIS
1699	June	Rural	Baitu (Barmer)	13	50	17	10	0.529	0.17986	MYSORENSIS
1700	June	Rural	Baitu (Barmer)	14	49	18	10	0.51842	0.19044	MYSORENSIS
1701	June	Rural	Baitu (Barmer)	13	51	18	10	0.53958	0.19044	MYSORENSIS
1702	June	Rural	Baitu (Barmer)	14	50	18	10	0.529	0.19044	MYSORENSIS
1703	June	Urban	Barmer Urban	17	56	21	10	0.59248	0.22218	TYPE
1704	June	Urban	Barmer Urban	17	56	20	10	0.59248	0.2116	TYPE
1705	June	Urban	Barmer Urban	17	56	20	10	0.59248	0.2116	TYPE
1706	June	Urban	Barmer Urban	17	57	20	10	0.60306	0.2116	TYPE
1707	June	Urban	Barmer Urban	17	54	20	10	0.57132	0.2116	TYPE
1708	June	Urban	Barmer Urban	17	56	21	10	0.59248	0.22218	TYPE
1709	June	Urban	Barmer Urban	17	55	20	10	0.5819	0.2116	TYPE
1710	June	Urban	Barmer Urban	17	57	20	10	0.60306	0.2116	TYPE
1711	June	Urban	Barmer Urban	17	56	21	10	0.59248	0.22218	TYPE
1712	June	Rural	Baitu (Barmer)	13	46	16	10	0.48668	0.16928	MYSORENSIS
1713	June	Rural	Baitu (Barmer)	13	47	16	10	0.49726	0.16928	MYSORENSIS
1714	June	Rural	Baitu (Barmer)	14	46	17	10	0.48668	0.17986	MYSORENSIS
1715	June	Rural	Baitu (Barmer)	13	47	16	10	0.49726	0.16928	MYSORENSIS
1716	June	Rural	Baitu (Barmer)	13	48	16	10	0.50784	0.16928	MYSORENSIS
1717	June	Rural	Baitu (Barmer)	13	46	17	10	0.48668	0.17986	MYSORENSIS
1718	June	Rural	Baitu (Barmer)	13	47	16	10	0.49726	0.16928	MYSORENSIS
1719	June	Rural	Baitu (Barmer)	13	46	15	10	0.48668	0.1587	MYSORENSIS
1720	June	Rural	Baitu (Barmer)	14	45	16	10	0.4761	0.16928	MYSORENSIS
1721	June	Rural	Baitu (Barmer)	13	46	16	10	0.48668	0.16928	MYSORENSIS
1722	June	Rural	Baitu (Barmer)	13	47	13	10	0.49726	0.13754	MYSORENSIS
1723	June	Rural	Baitu (Barmer)	13	47	13	10	0.49726	0.13754	MYSORENSIS
1724	June	Rural	Baitu (Barmer)	13	46	13	10	0.48668	0.13754	MYSORENSIS
1725	June	Rural	Baitu (Barmer)	14	46	13	10	0.48668	0.13754	MYSORENSIS
1726	June	Rural	Baitu (Barmer)	13	46	13	10	0.48668	0.13754	MYSORENSIS
1727	June	Rural	Baitu (Barmer)	13	46	13	10	0.48668	0.13754	MYSORENSIS
1728	June	Rural	Baitu (Barmer)	14	47	14	10	0.49726	0.14812	MYSORENSIS
1729	June	Rural	Baitu (Barmer)	13	46	14	10	0.48668	0.14812	MYSORENSIS
1730	June	Rural	Baitu (Barmer)	13	46	13	10	0.48668	0.13754	MYSORENSIS
1731	June	Rural	Baitu (Barmer)	14	46	14	10	0.48668	0.14812	MYSORENSIS
1732	June	Rural	Baitu (Barmer)	14	46	14	10	0.48668	0.14812	MYSORENSIS
1733	June	Rural	Baitu (Barmer)	14	47	14	10	0.49726	0.14812	MYSORENSIS
1734	June	Rural	Baitu (Barmer)	13	47	14	10	0.49726	0.14812	MYSORENSIS
1735	June	Rural	Baitu (Barmer)	13	46	13	10	0.48668	0.13754	MYSORENSIS
1736	June	Rural	Baitu (Barmer)	14	47	13	10	0.49726	0.13754	MYSORENSIS
1737	June	Urban	Barmer Urban	17	51	18	10	0.53958	0.19044	TYPE
1738	June	Urban	Barmer Urban	16	52	19	10	0.55016	0.20102	Intermediate
1739	June	Urban	Barmer Urban	17	52	18	10	0.55016	0.19044	TYPE
1740	June	Urban	Barmer Urban	17	53	19	10	0.56074	0.20102	TYPE
1741	June	Urban	Barmer Urban	17	51	17	10	0.53958	0.17986	TYPE
1742	June	Urban	Barmer Urban	17	54	18	10	0.57132	0.19044	TYPE
1743	June	Urban	Barmer Urban	16	52	17	10	0.55016	0.17986	Intermediate
1744	June	Urban	Barmer Urban	17	53	18	10	0.56074	0.19044	TYPE
1745	June	Urban	Barmer Urban	17	54	19	10	0.57132	0.20102	TYPE
1746	June	Urban	Barmer Urban	17	54	18	10	0.57132	0.19044	TYPE
1747	June	Rural	Baitu (Barmer)	13	50	17	10	0.529	0.17986	MYSORENSIS
1748	June	Rural	Baitu (Barmer)	13	49	17	10	0.51842	0.17986	MYSORENSIS
1749	June	Rural	Baitu (Barmer)	14	51	17	10	0.53958	0.17986	MYSORENSIS
1750	June	Rural	Baitu (Barmer)	13	51	16	10	0.53958	0.16928	MYSORENSIS
1751	June	Rural	Baitu (Barmer)	13	50	18	10	0.529	0.19044	MYSORENSIS
1752	June	Rural	Baitu (Barmer)	13	50	17	10	0.529	0.17986	MYSORENSIS
1753	June	Rural	Baitu (Barmer)	14	51	17	10	0.53958	0.17986	MYSORENSIS
1754	June	Rural	Baitu (Barmer)	13	50	17	10	0.529	0.17986	MYSORENSIS
1755	June	Rural	Baitu (Barmer)	14	54	19	10	0.57132	0.20102	MYSORENSIS
1756	June	Rural	Baitu (Barmer)	13	53	19	10	0.56074	0.20102	MYSORENSIS
1757	June	Rural	Baitu (Barmer)	13	54	19	10	0.57132	0.20102	MYSORENSIS
1758	June	Rural	Baitu (Barmer)	13	53	19	10	0.56074	0.20102	MYSORENSIS
1759	June	Rural	Baitu (Barmer)	14	53	20	10	0.56074	0.2116	MYSORENSIS
1760	June	Rural	Baitu (Barmer)	14	53	19	10	0.56074	0.20102	MYSORENSIS
1761	June	Rural	Baitu (Barmer)	14	52	19	10	0.55016	0.20102	MYSORENSIS
1762	June	Rural	Baitu (Barmer)	13	53	19	10	0.56074	0.20102	MYSORENSIS
1763	June	Rural	Baitu (Barmer)	13	51	16	10	0.53958	0.16928	MYSORENSIS
1764	June	Rural	Baitu (Barmer)	13	51	16	10	0.53958	0.16928	MYSORENSIS
1765	June	Rural	Baitu (Barmer)	13	50	16	10	0.529	0.16928	MYSORENSIS
1766	June	Rural	Baitu (Barmer)	13	51	17	10	0.53958	0.17986	MYSORENSIS
1767	June	Rural	Baitu (Barmer)	13	52	16	10	0.55016	0.16928	MYSORENSIS
1768	June	Rural	Baitu (Barmer)	13	52	17	10	0.55016	0.17986	MYSORENSIS
1769	June	Rural	Baitu (Barmer)	13	52	17	10	0.55016	0.17986	MYSORENSIS
1770	June	Rural	Baitu (Barmer)	13	51	16	10	0.53958	0.16928	MYSORENSIS
1771	June	Rural	Baitu (Barmer)	13	51	16	10	0.53958	0.16928	MYSORENSIS
1772	June	Rural	Baitu (Barmer)	13	50	17	10	0.529	0.17986	MYSORENSIS
1773	June	Urban	Barmer Urban	17	51	16	10	0.53958	0.16928	TYPE
1774	June	Urban	Barmer Urban	18	52	16	10	0.55016	0.16928	TYPE
1775	June	Urban	Barmer Urban	17	53	16	10	0.56074	0.16928	TYPE
1776	June	Urban	Barmer Urban	17	52	17	10	0.55016	0.17986	TYPE
1777	June	Urban	Barmer Urban	17	51	16	10	0.53958	0.16928	TYPE
1778	June	Urban	Barmer Urban	17	52	16	10	0.55016	0.16928	TYPE
1779	June	Urban	Barmer Urban	17	51	17	10	0.53958	0.17986	TYPE
1780	June	Urban	Barmer Urban	16	52	16	10	0.55016	0.16928	Intermediate
1781	June	Urban	Barmer Urban	17	51	16	10	0.53958	0.16928	TYPE
1782	June	Urban	Barmer Urban	18	52	16	10	0.55016	0.16928	TYPE
1783	June	Urban	Barmer Urban	18	53	16	10	0.56074	0.16928	TYPE
1784	June	Urban	Barmer Urban	17	51	16	10	0.53958	0.16928	TYPE
1785	June	Rural	Baitu (Barmer)	13	48	15	10	0.50784	0.1587	MYSORENSIS
1786	June	Rural	Baitu (Barmer)	12	48	16	10	0.50784	0.16928	MYSORENSIS
1787	June	Rural	Baitu (Barmer)	13	49	16	10	0.51842	0.16928	MYSORENSIS
1788	June	Rural	Baitu (Barmer)	13	50	16	10	0.529	0.16928	MYSORENSIS
1789	June	Rural	Baitu (Barmer)	13	49	16	10	0.51842	0.16928	MYSORENSIS
1790	June	Rural	Baitu (Barmer)	14	48	16	10	0.50784	0.16928	MYSORENSIS
1791	June	Rural	Baitu (Barmer)	13	49	16	10	0.51842	0.16928	MYSORENSIS
1792	June	Rural	Baitu (Barmer)	13	48	16	10	0.50784	0.16928	MYSORENSIS
1793	June	Rural	Baitu (Barmer)	12	49	16	10	0.51842	0.16928	MYSORENSIS
1794	June	Rural	Baitu (Barmer)	13	50	16	10	0.529	0.16928	MYSORENSIS
1795	July	Rural	Baitu (Barmer)	13	51	16	10	0.53958	0.16928	MYSORENSIS
1796	July	Rural	Baitu (Barmer)	13	51	16	10	0.53958	0.16928	MYSORENSIS
1797	July	Rural	Baitu (Barmer)	13	51	17	10	0.53958	0.17986	MYSORENSIS
1798	July	Rural	Baitu (Barmer)	13	50	17	10	0.529	0.17986	MYSORENSIS
1799	July	Rural	Baitu (Barmer)	14	51	16	10	0.53958	0.16928	MYSORENSIS
1800	July	Rural	Baitu (Barmer)	14	51	17	10	0.53958	0.17986	MYSORENSIS
1801	July	Rural	Baitu (Barmer)	13	52	16	10	0.55016	0.16928	MYSORENSIS
1802	July	Rural	Baitu (Barmer)	13	52	16	10	0.55016	0.16928	MYSORENSIS
1803	July	Rural	Baitu (Barmer)	13	52	16	10	0.55016	0.16928	MYSORENSIS
1804	July	Rural	Baitu (Barmer)	13	51	16	10	0.53958	0.16928	MYSORENSIS
1805	July	Rural	Baitu (Barmer)	13	50	16	10	0.529	0.16928	MYSORENSIS
1806	July	Rural	Baitu (Barmer)	13	51	16	10	0.53958	0.16928	MYSORENSIS
1807	July	Rural	Baitu (Barmer)	13	50	16	10	0.529	0.16928	MYSORENSIS
1808	July	Rural	Baitu (Barmer)	13	50	16	10	0.529	0.16928	MYSORENSIS
1809	July	Rural	Baitu (Barmer)	13	50	16	10	0.529	0.16928	MYSORENSIS
1810	July	Urban	Barmer Urban	17	51	16	10	0.53958	0.16928	TYPE
1811	July	Urban	Barmer Urban	17	52	16	10	0.55016	0.16928	TYPE
1812	July	Urban	Barmer Urban	17	51	16	10	0.53958	0.16928	TYPE
1813	July	Urban	Barmer Urban	17	51	17	10	0.53958	0.17986	TYPE
1814	July	Urban	Barmer Urban	17	52	16	10	0.55016	0.16928	TYPE
1815	July	Urban	Barmer Urban	17	52	16	10	0.55016	0.16928	TYPE
1816	July	Urban	Barmer Urban	17	52	16	10	0.55016	0.16928	TYPE
1817	July	Urban	Barmer Urban	18	52	17	10	0.55016	0.17986	TYPE
1818	July	Urban	Barmer Urban	17	51	16	10	0.53958	0.16928	TYPE
1819	July	Urban	Barmer Urban	18	51	17	10	0.53958	0.17986	TYPE
1820	July	Urban	Barmer Urban	16	51	16	10	0.53958	0.16928	Intermediate
1821	July	Urban	Barmer Urban	17	52	16	10	0.55016	0.16928	TYPE
1822	July	Urban	Barmer Urban	16	51	17	10	0.53958	0.17986	Intermediate
1823	July	Urban	Barmer Urban	16	52	16	10	0.55016	0.16928	Intermediate
1824	July	Urban	Barmer Urban	16	50	16	10	0.529	0.16928	Intermediate
1825	July	Urban	Barmer Urban	17	52	16	10	0.55016	0.16928	TYPE
1826	July	Urban	Barmer Urban	17	51	16	10	0.53958	0.16928	TYPE
1827	July	Urban	Barmer Urban	17	52	16	10	0.55016	0.16928	TYPE
1828	July	Urban	Barmer Urban	17	53	15	10	0.56074	0.1587	TYPE
1829	July	Urban	Barmer Urban	18	51	17	10	0.53958	0.17986	TYPE
1830	July	Urban	Barmer Urban	17	52	17	10	0.55016	0.17986	TYPE
1831	July	Urban	Barmer Urban	17	52	16	10	0.55016	0.16928	TYPE
1832	July	Urban	Barmer Urban	17	51	16	10	0.53958	0.16928	TYPE
1833	July	Urban	Barmer Urban	17	53	17	10	0.56074	0.17986	TYPE
1834	July	Urban	Barmer Urban	18	52	16	10	0.55016	0.16928	TYPE
1835	July	Urban	Barmer Urban	16	52	16	10	0.55016	0.16928	Intermediate
1836	July	Urban	Barmer Urban	17	52	16	10	0.55016	0.16928	TYPE
1837	July	Urban	Barmer Urban	17	52	17	10	0.55016	0.17986	TYPE
1838	July	Urban	Barmer Urban	17	51	16	10	0.53958	0.16928	TYPE
1839	July	Urban	Barmer Urban	17	52	16	10	0.55016	0.16928	TYPE
1840	July	Rural	Baitu (Barmer)	13	53	16	10	0.56074	0.16928	MYSORENSIS
1841	July	Rural	Baitu (Barmer)	13	51	16	10	0.53958	0.16928	MYSORENSIS
1842	July	Rural	Baitu (Barmer)	14	53	16	10	0.56074	0.16928	MYSORENSIS
1843	July	Rural	Baitu (Barmer)	13	52	17	10	0.55016	0.17986	MYSORENSIS
1844	July	Rural	Baitu (Barmer)	13	51	16	10	0.53958	0.16928	MYSORENSIS
1845	July	Rural	Baitu (Barmer)	13	53	16	10	0.56074	0.16928	MYSORENSIS
1846	July	Rural	Baitu (Barmer)	14	52	16	10	0.55016	0.16928	MYSORENSIS
1847	July	Rural	Baitu (Barmer)	13	51	16	10	0.53958	0.16928	MYSORENSIS
1848	July	Rural	Baitu (Barmer)	12	52	16	10	0.55016	0.16928	MYSORENSIS
1849	July	Rural	Baitu (Barmer)	13	51	16	10	0.53958	0.16928	MYSORENSIS
1850	July	Rural	Baitu (Barmer)	13	52	15	10	0.55016	0.1587	MYSORENSIS
1851	July	Rural	Baitu (Barmer)	14	51	16	10	0.53958	0.16928	MYSORENSIS
1852	July	Rural	Baitu (Barmer)	13	50	16	10	0.529	0.16928	MYSORENSIS
1853	July	Rural	Baitu (Barmer)	13	52	16	10	0.55016	0.16928	MYSORENSIS
1854	July	Rural	Baitu (Barmer)	13	53	16	10	0.56074	0.16928	MYSORENSIS
1855	November	urban	Public Park	17	49	16	10	0.51842	0.16928	TYPE
1856	November	urban	Public Park	17	49	16	10	0.51842	0.16928	TYPE
1857	November	urban	Public Park	16	48	16	10	0.50784	0.16928	Intermediate
1858	November	urban	Public Park	17	49	17	10	0.51842	0.17986	TYPE
1859	November	urban	Public Park	17	48	16	10	0.50784	0.16928	TYPE
1860	July	Rural	Baitu (Barmer)	13	50	16	10	0.529	0.16928	MYSORENSIS
1861	July	Rural	Baitu (Barmer)	13	50	16	10	0.529	0.16928	MYSORENSIS
1862	July	Rural	Baitu (Barmer)	13	51	17	10	0.53958	0.17986	MYSORENSIS
1863	July	Rural	Baitu (Barmer)	14	50	17	10	0.529	0.17986	MYSORENSIS
1864	July	Rural	Baitu (Barmer)	13	51	16	10	0.53958	0.16928	MYSORENSIS
1865	July	Rural	Baitu (Barmer)	14	51	16	10	0.53958	0.16928	MYSORENSIS
1866	July	Rural	Baitu (Barmer)	14	50	17	10	0.529	0.17986	MYSORENSIS
1867	July	Rural	Baitu (Barmer)	13	51	16	10	0.53958	0.16928	MYSORENSIS
1868	July	Rural	Baitu (Barmer)	13	50	16	10	0.529	0.16928	MYSORENSIS
1869	July	Rural	Baitu (Barmer)	13	51	16	10	0.53958	0.16928	MYSORENSIS
1870	July	Rural	Baitu (Barmer)	13	50	16	10	0.529	0.16928	MYSORENSIS
1871	July	Rural	Baitu (Barmer)	14	50	16	10	0.529	0.16928	MYSORENSIS
1872	July	Rural	Baitu (Barmer)	13	51	17	10	0.53958	0.17986	MYSORENSIS
1873	July	Rural	Baitu (Barmer)	13	50	17	10	0.529	0.17986	MYSORENSIS
1874	July	Rural	Baitu (Barmer)	13	51	16	10	0.53958	0.16928	MYSORENSIS
1875	July	Rural	Baitu (Barmer)	13	51	16	10	0.53958	0.16928	MYSORENSIS
1876	July	Rural	Baitu (Barmer)	13	50	17	10	0.529	0.17986	MYSORENSIS
1877	July	Rural	Baitu (Barmer)	14	51	16	10	0.53958	0.16928	MYSORENSIS
1878	July	Rural	Baitu (Barmer)	13	50	16	10	0.529	0.16928	MYSORENSIS
1879	July	Rural	Baitu (Barmer)	13	51	16	10	0.53958	0.16928	MYSORENSIS
1880	July	Urban	Barmer Urban	17	52	16	10	0.55016	0.16928	TYPE
1881	July	Urban	Barmer Urban	17	52	16	10	0.55016	0.16928	TYPE
1882	July	Urban	Barmer Urban	17	50	17	10	0.529	0.17986	TYPE
1883	July	Urban	Barmer Urban	17	51	16	10	0.53958	0.16928	TYPE
1884	July	Urban	Barmer Urban	16	50	17	10	0.529	0.17986	Intermediate
1885	July	Urban	Barmer Urban	16	52	16	10	0.55016	0.16928	Intermediate
1886	July	Urban	Barmer Urban	16	52	17	10	0.55016	0.17986	Intermediate
1887	July	Urban	Barmer Urban	17	51	16	10	0.53958	0.16928	TYPE
1888	July	Urban	Barmer Urban	17	50	16	10	0.529	0.16928	TYPE
1889	July	Urban	Barmer Urban	17	51	16	10	0.53958	0.16928	TYPE
1890	July	Urban	Barmer Urban	17	52	16	10	0.55016	0.16928	TYPE
1891	July	Urban	Barmer Urban	17	52	16	10	0.55016	0.16928	TYPE
1892	July	Urban	Barmer Urban	17	50	16	10	0.529	0.16928	TYPE
1893	July	Urban	Barmer Urban	17	51	17	10	0.53958	0.17986	TYPE
1894	July	Urban	Barmer Urban	16	50	16	10	0.529	0.16928	Intermediate
1895	July	Urban	Barmer Urban	16	52	17	10	0.55016	0.17986	Intermediate
1896	July	Urban	Barmer Urban	16	52	16	10	0.55016	0.16928	Intermediate
1897	July	Urban	Barmer Urban	17	51	17	10	0.53958	0.17986	TYPE
1898	July	Urban	Barmer Urban	17	50	16	10	0.529	0.16928	TYPE
1899	July	Urban	Barmer Urban	17	51	16	10	0.53958	0.16928	TYPE
1900	July	urban	Public Park	16	50	16	10	0.529	0.16928	Intermediate
1901	July	urban	Public Park	17	50	16	10	0.529	0.16928	TYPE
1902	July	urban	Public Park	16	50	16	10	0.529	0.16928	Intermediate
1903	July	urban	Public Park	16	49	15	10	0.51842	0.1587	Intermediate
1904	July	urban	Public Park	16	50	15	10	0.529	0.1587	Intermediate
1905	July	urban	Public Park	16	50	15	10	0.529	0.1587	Intermediate
1906	July	urban	Public Park	17	50	15	10	0.529	0.1587	TYPE
1907	July	urban	Public Park	17	50	16	10	0.529	0.16928	TYPE
1908	July	urban	Public Park	16	49	16	10	0.51842	0.16928	Intermediate
1909	July	urban	Public Park	16	50	16	10	0.529	0.16928	Intermediate
1910	July	urban	Public Park	16	50	16	10	0.529	0.16928	Intermediate
1911	July	urban	Public Park	16	50	15	10	0.529	0.1587	Intermediate
1912	July	urban	Public Park	17	50	16	10	0.529	0.16928	TYPE
1913	July	urban	Public Park	16	49	15	10	0.51842	0.1587	Intermediate
1914	July	urban	Public Park	16	50	15	10	0.529	0.1587	Intermediate
1915	July	Urban	Barmer Urban	17	50	16	10	0.529	0.16928	TYPE
1916	July	Urban	Barmer Urban	17	51	16	10	0.53958	0.16928	TYPE
1917	July	Urban	Barmer Urban	17	52	16	10	0.55016	0.16928	TYPE
1918	July	Urban	Barmer Urban	16	53	15	10	0.56074	0.1587	Intermediate
1919	July	Urban	Barmer Urban	17	50	17	10	0.529	0.17986	TYPE
1920	July	Urban	Barmer Urban	17	51	16	10	0.53958	0.16928	TYPE
1921	July	Urban	Barmer Urban	16	52	16	10	0.55016	0.16928	Intermediate
1922	July	Urban	Barmer Urban	17	51	17	10	0.53958	0.17986	TYPE
1923	July	Urban	Barmer Urban	17	51	16	10	0.53958	0.16928	TYPE
1924	July	Urban	Barmer Urban	17	50	16	10	0.529	0.16928	TYPE
1925	July	Urban	Barmer Urban	17	52	18	10	0.55016	0.19044	TYPE
1926	July	Urban	Barmer Urban	17	54	19	10	0.57132	0.20102	TYPE
1927	July	Urban	Barmer Urban	17	53	18	10	0.56074	0.19044	TYPE
1928	July	Urban	Barmer Urban	17	54	18	10	0.57132	0.19044	TYPE
1929	July	Urban	Barmer Urban	17	52	18	10	0.55016	0.19044	TYPE
1930	July	Urban	Barmer Urban	17	52	18	10	0.55016	0.19044	TYPE
1931	July	Urban	Barmer Urban	17	52	17	10	0.55016	0.17986	TYPE
1932	July	Urban	Barmer Urban	17	52	17	10	0.55016	0.17986	TYPE
1933	July	Urban	Barmer Urban	17	54	18	10	0.57132	0.19044	TYPE
1934	July	Urban	Barmer Urban	17	52	18	10	0.55016	0.19044	TYPE
1935	July	Urban	Barmer Urban	17	53	18	10	0.56074	0.19044	TYPE
1936	July	Urban	Barmer Urban	14	53	18	10	0.56074	0.19044	MYSORENSIS
1937	July	Urban	Barmer Urban	14	52	18	10	0.55016	0.19044	MYSORENSIS
1938	July	Urban	Barmer Urban	14	52	18	10	0.55016	0.19044	MYSORENSIS
1939	July	Urban	Barmer Urban	13	53	17	10	0.56074	0.17986	MYSORENSIS
1940	July	Urban	Barmer Urban	14	53	18	10	0.56074	0.19044	MYSORENSIS
1941	July	Urban	Barmer Urban	14	52	18	10	0.55016	0.19044	MYSORENSIS
1942	July	Urban	Barmer Urban	14	52	18	10	0.55016	0.19044	MYSORENSIS
1943	July	Urban	Barmer Urban	14	52	18	10	0.55016	0.19044	MYSORENSIS
1944	July	urban	Public Park	13	50	18	10	0.529	0.19044	MYSORENSIS
1945	July	urban	Public Park	14	50	17	10	0.529	0.17986	MYSORENSIS
1946	July	urban	Public Park	13	50	18	10	0.529	0.19044	MYSORENSIS
1947	July	urban	Public Park	13	50	18	10	0.529	0.19044	MYSORENSIS
1948	July	urban	Public Park	13	50	18	10	0.529	0.19044	MYSORENSIS
1949	July	urban	Public Park	13	50	18	10	0.529	0.19044	MYSORENSIS
1950	July	urban	Public Park	13	50	18	10	0.529	0.19044	MYSORENSIS
1951	July	urban	Public Park	13	50	18	10	0.529	0.19044	MYSORENSIS
1952	July	urban	Public Park	13	50	18	10	0.529	0.19044	MYSORENSIS
1953	August	Rural	Baitu (Barmer)	15	51	17	10	0.53958	0.17986	Intermediate
1954	August	Rural	Baitu (Barmer)	14	50	17	10	0.529	0.17986	MYSORENSIS
1955	August	Rural	Baitu (Barmer)	13	50	17	10	0.529	0.17986	MYSORENSIS
1956	August	Rural	Baitu (Barmer)	13	49	16	10	0.51842	0.16928	MYSORENSIS
1957	August	Rural	Baitu (Barmer)	13	49	17	10	0.51842	0.17986	MYSORENSIS
1958	August	Rural	Baitu (Barmer)	15	50	17	10	0.529	0.17986	Intermediate
1959	August	Rural	Baitu (Barmer)	15	51	17	10	0.53958	0.17986	Intermediate
1960	August	Rural	Baitu (Barmer)	13	51	17	10	0.53958	0.17986	MYSORENSIS
1961	August	Rural	Baitu (Barmer)	13	50	16	10	0.529	0.16928	MYSORENSIS
1962	August	Rural	Baitu (Barmer)	14	51	17	10	0.53958	0.17986	MYSORENSIS
1963	August	Rural	Baitu (Barmer)	13	51	17	10	0.53958	0.17986	MYSORENSIS
1964	August	Rural	Baitu (Barmer)	14	50	16	10	0.529	0.16928	MYSORENSIS
1965	August	Rural	Baitu (Barmer)	14	51	17	10	0.53958	0.17986	MYSORENSIS
1966	August	Rural	Baitu (Barmer)	14	50	16	10	0.529	0.16928	MYSORENSIS
1967	August	Rural	Baitu (Barmer)	13	50	17	10	0.529	0.17986	MYSORENSIS
1968	August	Urban	Jaisalmer	14	53	18	10	0.56074	0.19044	MYSORENSIS
1969	August	Urban	Jaisalmer	14	52	18	10	0.55016	0.19044	MYSORENSIS
1970	August	Urban	Jaisalmer	14	53	18	10	0.56074	0.19044	MYSORENSIS
1971	August	Urban	Jaisalmer	14	52	17	10	0.55016	0.17986	MYSORENSIS
1972	August	Urban	Jaisalmer	14	53	18	10	0.56074	0.19044	MYSORENSIS
1973	August	Urban	Jaisalmer	13	53	17	10	0.56074	0.17986	MYSORENSIS
1974	August	Urban	Jaisalmer	14	53	18	10	0.56074	0.19044	MYSORENSIS
1975	August	Urban	Barmer Urban	17	53	16	10	0.56074	0.16928	TYPE
1976	August	Urban	Barmer Urban	17	52	16	10	0.55016	0.16928	TYPE
1977	August	Urban	Barmer Urban	17	52	17	10	0.55016	0.17986	TYPE
1978	August	Urban	Barmer Urban	17	53	16	10	0.56074	0.16928	TYPE
1979	August	Urban	Barmer Urban	17	53	16	10	0.56074	0.16928	TYPE
1980	August	Urban	Barmer Urban	17	52	17	10	0.55016	0.17986	TYPE
1981	August	Urban	Barmer Urban	17	53	16	10	0.56074	0.16928	TYPE
1982	August	Urban	Barmer Urban	16	53	16	10	0.56074	0.16928	Intermediate
1983	August	Urban	Barmer Urban	17	53	16	10	0.56074	0.16928	TYPE
1984	August	Urban	Barmer Urban	16	52	16	10	0.55016	0.16928	Intermediate
1985	August	Rural	Baitu (Barmer)	16	51	16	10	0.53958	0.16928	Intermediate
1986	August	Rural	Baitu (Barmer)	16	51	17	10	0.53958	0.17986	Intermediate
1987	August	Rural	Baitu (Barmer)	16	52	16	10	0.55016	0.16928	Intermediate
1988	August	Rural	Baitu (Barmer)	17	51	16	10	0.53958	0.16928	TYPE
1989	August	Rural	Baitu (Barmer)	16	52	17	10	0.55016	0.17986	Intermediate
1990	August	Rural	Baitu (Barmer)	16	51	17	10	0.53958	0.17986	Intermediate
1991	August	Rural	Baitu (Barmer)	17	52	16	10	0.55016	0.16928	TYPE
1992	August	Rural	Baitu (Barmer)	17	51	17	10	0.53958	0.17986	TYPE
1993	August	Rural	Baitu (Barmer)	16	50	16	10	0.529	0.16928	Intermediate
1994	August	Rural	Baitu (Barmer)	16	52	16	10	0.55016	0.16928	Intermediate
1995	August	Rural	Baitu (Barmer)	13	52	18	10	0.55016	0.19044	MYSORENSIS
1996	August	Rural	Baitu (Barmer)	14	53	19	10	0.56074	0.20102	MYSORENSIS
1997	August	Rural	Baitu (Barmer)	13	54	19	10	0.57132	0.20102	MYSORENSIS
1998	August	Rural	Baitu (Barmer)	13	53	20	10	0.56074	0.2116	MYSORENSIS
[truncated: 1,571 more rows]
